# Supplementary material for: 3-(4-Chloro­anilino)-2,5-dimethyl­cyclo­hex-2-en-1-one
Source: Acta Crystallogr Sect E Struct Rep Online. 2011 Apr 29;67(Pt 5):o1283–4. doi: 10.1107/S1600536811005678 (PMC3089366; doi:10.1107/S1600536811005678)
Supplement: Supplementary file 1 [file e-67-o1283-sup1.cif]

##############################################################################
#                                                                            #
# This CIF contains the data in a paper accepted for publication in          #
# Acta Crystallographica Section E. It conforms to the requirements of       #
# Notes for Authors for Acta Crystallographica Section E, and has been       #
# peer reviewed under the auspices of the IUCr Commission on Journals.       #
#                                                                            #
# Full details of the Crystallographic Information File format               #
# are given in the paper "The Crystallographic Information File (CIF):       #
# a New Standard Archive File for Crystallography" by S. R. Hall, F. H.      #
# Allen and I. D. Brown [Acta Cryst. (1991), A47, 655-685].                  #
#                                                                            #
# The current version of the core CIF dictionary is obtainable from          #
# ftp://ftp.iucr.org/pub/cif_core.dic.                                       #
#                                                                            #
# Software is freely available for graphical display of the structure(s)     #
# in this CIF. For information consult the CIF software page                 #
# http://www.iucr.org/resources/cif/software.                                #
#                                                                            #
# This file may be used for bona fide research purposes within the           #
# scientific community so long as proper attribution is given to the journal # 
# article from which it was obtained.                                        #
#                                                                            #
##############################################################################
data_I
_audit_creation_method     SHELXL-97
_chemical_name_systematic
;
3-(4-Chloroanilino)-2,5-dimethylcyclohex-2-en-1-one
;
_chemical_name_common     ?
_chemical_formula_moiety     'C14 H16 Cl N O'
_chemical_formula_sum     'C14 H16 Cl N O'
_chemical_formula_iupac     'C14 H16 Cl N O'
_chemical_formula_weight     249.73
_chemical_melting_point     ?
_symmetry_cell_setting     monoclinic
_symmetry_space_group_name_H-M     'P 21'
_symmetry_space_group_name_Hall     'P 2yb'
loop_
    _symmetry_equiv_pos_as_xyz
    'x, y, z'
    '-x, y+1/2, -z'
_cell_length_a     6.0775(5)
_cell_length_b     8.8106(5)
_cell_length_c     12.5794(7)
_cell_angle_alpha     90.00
_cell_angle_beta     99.904(7)
_cell_angle_gamma     90.00
_cell_volume     663.50(10)
_cell_formula_units_Z     2
_cell_measurement_reflns_used     1339
_cell_measurement_theta_min     5.0156
_cell_measurement_theta_max     73.9265
_cell_measurement_temperature     295(2)
_exptl_crystal_description     chunk
_exptl_crystal_colour     colorless
_exptl_crystal_size_max     0.45
_exptl_crystal_size_mid     0.28
_exptl_crystal_size_min     0.10
_exptl_crystal_density_diffrn     1.250
_exptl_crystal_density_meas     ?
_exptl_crystal_density_method     'not measured'
_exptl_crystal_F_000     264
_exptl_absorpt_coefficient_mu     2.407
_exptl_absorpt_correction_type     multi-scan
_exptl_absorpt_process_details
;
(CrysAlis PRO; Oxford Diffraction, 2009)
;
_exptl_absorpt_correction_T_min     0.67891
_exptl_absorpt_correction_T_max     1.00000
_exptl_special_details
;
;
_diffrn_ambient_temperature     295(2)
_diffrn_radiation_type     CuK\a
_diffrn_radiation_wavelength     1.54178
_diffrn_radiation_source     'Enhance (Cu) X-ray Source'
_diffrn_radiation_monochromator     graphite
_diffrn_measurement_device_type     'Oxford Diffraction Xcalibur Ruby Gemini'
_diffrn_measurement_method     \w
_diffrn_detector_area_resol_mean     10.5081
_diffrn_reflns_number     2292
_diffrn_reflns_av_R_equivalents     0.0289
_diffrn_reflns_av_sigmaI/netI     0.0179
_diffrn_reflns_theta_min     6.16
_diffrn_reflns_theta_max     74.08
_diffrn_reflns_theta_full     67.50
_diffrn_measured_fraction_theta_max     0.942
_diffrn_measured_fraction_theta_full     0.978
_diffrn_reflns_limit_h_min     -7
_diffrn_reflns_limit_h_max     7
_diffrn_reflns_limit_k_min     -10
_diffrn_reflns_limit_k_max     5
_diffrn_reflns_limit_l_min     -13
_diffrn_reflns_limit_l_max     15
_diffrn_standards_number     ?
_diffrn_standards_interval_count     ?
_diffrn_standards_interval_time     ?
_diffrn_standards_decay_%     ?
_refine_special_details
;
Refinement of <i>F</i>^2^ against ALL reflections. The weighted <i>R</i>-factor
<i>wR</i> and goodness of fit <i>S</i> are based on <i>F</i>^2^, conventional
<i>R</i>-factors <i>R</i> are based on <i>F</i>, with <i>F</i> set to zero for
negative <i>F</i>^2^. The threshold expression of <i>F</i>^2^ >
\s(<i>F</i>^2^) is used only for calculating <i>R</i>-factors(gt) <i>etc</i>.
and is not relevant to the choice of reflections for refinement.
<i>R</i>-factors based on <i>F</i>^2^ are statistically about twice as large
as those based on <i>F</i>, and <i>R</i>- factors based on ALL data will be
even larger.
;
_reflns_number_total     1705
_reflns_number_gt     1417
_reflns_threshold_expression     I>2\s(I)
_refine_ls_structure_factor_coef     Fsqd
_refine_ls_matrix_type     full
_refine_ls_R_factor_all     0.0601
_refine_ls_R_factor_gt     0.0537
_refine_ls_wR_factor_gt     0.1444
_refine_ls_wR_factor_ref     0.1496
_refine_ls_goodness_of_fit_ref     1.004
_refine_ls_restrained_S_all     1.004
_refine_ls_number_reflns     1705
_refine_ls_number_parameters     171
_refine_ls_number_restraints     1
_refine_ls_hydrogen_treatment     constr
_refine_ls_weighting_scheme     calc
_refine_ls_weighting_details
                 'calc w=1/[\s^2^(Fo^2^)+(0.1145P)^2^] where P=(Fo^2^+2Fc^2^)/3'
_atom_sites_solution_hydrogens     geom
_atom_sites_solution_primary     direct
_atom_sites_solution_secondary     difmap
_refine_ls_shift/su_max     0.000
_refine_ls_shift/su_mean     0.000
_refine_diff_density_max     0.222
_refine_diff_density_min     -0.169
_refine_ls_extinction_method     none
_refine_ls_extinction_coef     ?
_refine_ls_abs_structure_details     'Flack (1983), <b>259 Friedel pairs</b>'
_refine_ls_abs_structure_Flack     0.58(4)
loop_
    _atom_type_symbol
    _atom_type_description
    _atom_type_scat_dispersion_real
    _atom_type_scat_dispersion_imag
    _atom_type_scat_source
    'C' 'C' 0.0181 0.0091
                         'International Tables Vol C Tables 4.2.6.8 and 6.1.1.4'
    'H' 'H' 0.0000 0.0000
                         'International Tables Vol C Tables 4.2.6.8 and 6.1.1.4'
    'N' 'N' 0.0311 0.0180
                         'International Tables Vol C Tables 4.2.6.8 and 6.1.1.4'
    'O' 'O' 0.0492 0.0322
                         'International Tables Vol C Tables 4.2.6.8 and 6.1.1.4'
    'Cl' 'Cl' 0.3639 0.7018
                         'International Tables Vol C Tables 4.2.6.8 and 6.1.1.4'
_computing_data_collection
;
CrysAlis PRO (Oxford Diffraction, 2009)
;
_computing_cell_refinement
;
CrysAlis PRO (Oxford Diffraction, 2009)
;
_computing_data_reduction
;
CrysAlis PRO (Oxford Diffraction, 2009)
;
_computing_structure_solution     'SHELXS97 (Sheldrick, 2008)'
_computing_structure_refinement     'SHELXL97 (Sheldrick, 2008)'
_computing_molecular_graphics     'SHELXTL (Sheldrick, 2008)'
_computing_publication_material     'SHELXTL (Sheldrick, 2008)'
loop_
    _atom_site_type_symbol
    _atom_site_label
    _atom_site_fract_x
    _atom_site_fract_y
    _atom_site_fract_z
    _atom_site_U_iso_or_equiv
    _atom_site_adp_type
    _atom_site_calc_flag
    _atom_site_refinement_flags
    _atom_site_occupancy
    _atom_site_symmetry_multiplicity
    _atom_site_disorder_assembly
    _atom_site_disorder_group
    Cl Cl1 0.8577(2) -0.13354(18) 0.49024(9) 0.1059(5) Uani d . 1 1 . .
    O O1 0.7909(4) 0.7372(4) -0.0704(2) 0.0739(7) Uani d . 1 1 A .
    N N1 0.6375(5) 0.3591(5) 0.1708(2) 0.0660(7) Uani d . 1 1 A .
    H H1 0.5033 0.3524 0.1357 0.079 Uiso calc R 1 1 . .
    C C1 0.7018(5) 0.2490(4) 0.2532(2) 0.0577(8) Uani d . 1 1 . .
    C C2 0.5554(6) 0.2139(6) 0.3223(3) 0.0706(10) Uani d . 1 1 . .
    H H2A 0.4243 0.2693 0.3193 0.085 Uiso calc R 1 1 . .
    C C3 0.6030(7) 0.0966(6) 0.3961(3) 0.0775(11) Uani d . 1 1 . .
    H H3A 0.5036 0.0717 0.4419 0.093 Uiso calc R 1 1 . .
    C C4 0.7978(7) 0.0183(5) 0.4006(3) 0.0716(10) Uani d . 1 1 . .
    C C5 0.9464(6) 0.0537(5) 0.3342(3) 0.0685(9) Uani d . 1 1 . .
    H H5A 1.0803 0.0009 0.3397 0.082 Uiso calc R 1 1 . .
    C C6 0.8969(6) 0.1680(5) 0.2591(3) 0.0630(8) Uani d . 1 1 . .
    H H6A 0.9957 0.1904 0.2125 0.076 Uiso calc R 1 1 . .
    C C7 0.7639(6) 0.4728(4) 0.1416(3) 0.0576(8) Uani d . 1 1 . .
    C C8 0.7074(6) 0.5456(4) 0.0452(3) 0.0576(7) Uani d . 1 1 A .
    C C9 0.8352(5) 0.6705(5) 0.0176(3) 0.0614(8) Uani d . 1 1 . .
    C C10A 1.051(3) 0.719(3) 0.0899(17) 0.066(3) Uani d P 0.602(7) 1 A 1
    H H10A 1.0710 0.8274 0.0847 0.080 Uiso calc PR 0.602(7) 1 A 1
    H H10B 1.1773 0.6689 0.0664 0.080 Uiso calc PR 0.602(7) 1 A 1
    C C11A 1.0433(10) 0.6749(8) 0.2071(5) 0.0654(13) Uani d P 0.602(7) 1 A 1
    H H11A 0.9295 0.7376 0.2324 0.078 Uiso calc PR 0.602(7) 1 A 1
    C C12A 0.977(3) 0.5058(16) 0.2158(13) 0.059(2) Uani d P 0.602(7) 1 A 1
    H H12A 1.0945 0.4414 0.1976 0.070 Uiso calc PR 0.602(7) 1 A 1
    H H12B 0.9599 0.4834 0.2894 0.070 Uiso calc PR 0.602(7) 1 A 1
    C C14A 1.270(3) 0.708(2) 0.279(2) 0.081(4) Uani d P 0.602(7) 1 A 1
    H H14A 1.3132 0.8111 0.2684 0.122 Uiso calc PR 0.602(7) 1 A 1
    H H14B 1.3813 0.6404 0.2606 0.122 Uiso calc PR 0.602(7) 1 A 1
    H H14C 1.2575 0.6937 0.3535 0.122 Uiso calc PR 0.602(7) 1 A 1
    C C10B 1.015(6) 0.732(5) 0.110(3) 0.066(3) Uani d P 0.398(7) 1 A 2
    H H10C 1.1249 0.7883 0.0783 0.080 Uiso calc PR 0.398(7) 1 A 2
    H H10D 0.9443 0.8023 0.1529 0.080 Uiso calc PR 0.398(7) 1 A 2
    C C11B 1.1314(16) 0.6105(13) 0.1820(8) 0.0654(13) Uani d P 0.398(7) 1 A 2
    H H11B 1.1935 0.5344 0.1386 0.078 Uiso calc PR 0.398(7) 1 A 2
    C C12B 0.950(5) 0.540(3) 0.233(2) 0.059(2) Uani d P 0.398(7) 1 A 2
    H H12C 0.8849 0.6157 0.2745 0.070 Uiso calc PR 0.398(7) 1 A 2
    H H12D 1.0119 0.4596 0.2822 0.070 Uiso calc PR 0.398(7) 1 A 2
    C C14B 1.321(6) 0.673(4) 0.272(4) 0.081(4) Uani d P 0.398(7) 1 A 2
    H H14D 1.4200 0.5920 0.3000 0.122 Uiso calc PR 0.398(7) 1 A 2
    H H14E 1.2559 0.7160 0.3298 0.122 Uiso calc PR 0.398(7) 1 A 2
    H H14F 1.4044 0.7502 0.2423 0.122 Uiso calc PR 0.398(7) 1 A 2
    C C13 0.5116(7) 0.4931(5) -0.0383(3) 0.0716(10) Uani d . 1 1 . .
    H H13A 0.5080 0.3842 -0.0402 0.107 Uiso calc R 1 1 A .
    H H13B 0.5279 0.5312 -0.1080 0.107 Uiso calc R 1 1 . .
    H H13C 0.3749 0.5306 -0.0196 0.107 Uiso calc R 1 1 . .
loop_
    _atom_site_aniso_label
    _atom_site_aniso_U_11
    _atom_site_aniso_U_22
    _atom_site_aniso_U_33
    _atom_site_aniso_U_12
    _atom_site_aniso_U_13
    _atom_site_aniso_U_23
    Cl1 0.1398(11) 0.0944(8) 0.0775(6) 0.0012(8) 0.0015(6) 0.0320(6)
    O1 0.0719(15) 0.0806(17) 0.0706(14) 0.0063(14) 0.0158(11) 0.0202(13)
    N1 0.0611(14) 0.0737(18) 0.0575(14) -0.0048(16) -0.0060(11) 0.0102(15)
    C1 0.0651(18) 0.0592(19) 0.0451(14) -0.0076(16) -0.0009(12) 0.0016(13)
    C2 0.0615(18) 0.085(3) 0.0630(18) -0.0002(19) 0.0042(14) 0.0081(18)
    C3 0.074(2) 0.100(3) 0.0582(17) -0.009(2) 0.0091(15) 0.015(2)
    C4 0.087(3) 0.068(2) 0.0535(17) -0.008(2) -0.0037(15) 0.0098(16)
    C5 0.074(2) 0.065(2) 0.0623(18) 0.003(2) -0.0017(15) -0.0009(17)
    C6 0.0663(18) 0.066(2) 0.0556(15) -0.0063(19) 0.0059(13) -0.0038(16)
    C7 0.0562(16) 0.0566(19) 0.0579(16) -0.0011(15) 0.0042(12) -0.0010(15)
    C8 0.0563(16) 0.0581(18) 0.0566(16) 0.0059(16) 0.0046(12) -0.0017(15)
    C9 0.0585(16) 0.0611(19) 0.0660(18) 0.0088(17) 0.0144(14) 0.0059(17)
    C10A 0.057(7) 0.072(6) 0.073(8) -0.005(5) 0.021(4) 0.005(6)
    C11A 0.062(3) 0.060(4) 0.070(3) 0.000(3) 0.001(2) -0.007(3)
    C12A 0.065(5) 0.051(7) 0.056(6) 0.003(5) 0.000(3) -0.006(4)
    C14A 0.070(10) 0.075(10) 0.092(4) -0.006(6) -0.007(6) -0.005(7)
    C10B 0.057(7) 0.072(6) 0.073(8) -0.005(5) 0.021(4) 0.005(6)
    C11B 0.062(3) 0.060(4) 0.070(3) 0.000(3) 0.001(2) -0.007(3)
    C12B 0.065(5) 0.051(7) 0.056(6) 0.003(5) 0.000(3) -0.006(4)
    C14B 0.070(10) 0.075(10) 0.092(4) -0.006(6) -0.007(6) -0.005(7)
    C13 0.072(2) 0.075(2) 0.0617(19) 0.000(2) -0.0045(16) 0.0077(18)
_geom_special_details
;
All e.s.d.'s (except the e.s.d. in the dihedral angle between two l.s. planes)
are estimated using the full covariance matrix. The cell e.s.d.'s are taken
into account individually in the estimation of e.s.d.'s in distances, angles
and torsion angles; correlations between e.s.d.'s in cell parameters are only
used when they are defined by crystal symmetry. An approximate (isotropic)
treatment of cell e.s.d.'s is used for estimating e.s.d.'s involving l.s.
planes.
;
loop_
    _geom_bond_atom_site_label_1
    _geom_bond_atom_site_label_2
    _geom_bond_site_symmetry_2
    _geom_bond_distance
    _geom_bond_publ_flag
    Cl1 C4 . 1.747(4) ?
    O1 C9 . 1.241(4) ?
    N1 C7 . 1.351(5) ?
    N1 C1 . 1.424(5) ?
    N1 H1 . 0.8600 ?
    C1 C6 . 1.375(5) ?
    C1 C2 . 1.382(5) ?
    C2 C3 . 1.386(6) ?
    C2 H2A . 0.9300 ?
    C3 C4 . 1.363(6) ?
    C3 H3A . 0.9300 ?
    C4 C5 . 1.367(5) ?
    C5 C6 . 1.378(6) ?
    C5 H5A . 0.9300 ?
    C6 H6A . 0.9300 ?
    C7 C8 . 1.363(5) ?
    C7 C12A . 1.489(19) ?
    C7 C12B . 1.58(3) ?
    C8 C9 . 1.424(5) ?
    C8 C13 . 1.518(5) ?
    C9 C10A . 1.52(3) ?
    C9 C10B . 1.55(4) ?
    C10A C11A . 1.53(2) ?
    C10A H10A . 0.9700 ?
    C10A H10B . 0.9700 ?
    C11A C14A . 1.54(2) ?
    C11A C12A . 1.552(18) ?
    C11A H11A . 0.9800 ?
    C12A H12A . 0.9700 ?
    C12A H12B . 0.9700 ?
    C14A H14A . 0.9600 ?
    C14A H14B . 0.9600 ?
    C14A H14C . 0.9600 ?
    C10B C11B . 1.50(4) ?
    C10B H10C . 0.9700 ?
    C10B H10D . 0.9700 ?
    C11B C12B . 1.50(3) ?
    C11B C14B . 1.58(5) ?
    C11B H11B . 0.9800 ?
    C12B H12C . 0.9700 ?
    C12B H12D . 0.9700 ?
    C14B H14D . 0.9600 ?
    C14B H14E . 0.9600 ?
    C14B H14F . 0.9600 ?
    C13 H13A . 0.9600 ?
    C13 H13B . 0.9600 ?
    C13 H13C . 0.9600 ?
loop_
    _geom_angle_atom_site_label_1
    _geom_angle_atom_site_label_2
    _geom_angle_atom_site_label_3
    _geom_angle_site_symmetry_1
    _geom_angle_site_symmetry_3
    _geom_angle
    _geom_angle_publ_flag
    C7 N1 C1 . . 127.3(3) ?
    C7 N1 H1 . . 116.4 ?
    C1 N1 H1 . . 116.4 ?
    C6 C1 C2 . . 119.5(3) ?
    C6 C1 N1 . . 121.3(3) ?
    C2 C1 N1 . . 119.0(3) ?
    C1 C2 C3 . . 120.4(4) ?
    C1 C2 H2A . . 119.8 ?
    C3 C2 H2A . . 119.8 ?
    C4 C3 C2 . . 119.0(4) ?
    C4 C3 H3A . . 120.5 ?
    C2 C3 H3A . . 120.5 ?
    C3 C4 C5 . . 121.3(4) ?
    C3 C4 Cl1 . . 119.8(3) ?
    C5 C4 Cl1 . . 118.9(3) ?
    C4 C5 C6 . . 119.8(4) ?
    C4 C5 H5A . . 120.1 ?
    C6 C5 H5A . . 120.1 ?
    C1 C6 C5 . . 120.1(3) ?
    C1 C6 H6A . . 120.0 ?
    C5 C6 H6A . . 120.0 ?
    N1 C7 C8 . . 121.5(3) ?
    N1 C7 C12A . . 116.6(8) ?
    C8 C7 C12A . . 121.7(8) ?
    N1 C7 C12B . . 116.5(12) ?
    C8 C7 C12B . . 120.8(12) ?
    C12A C7 C12B . . 15.4(10) ?
    C7 C8 C9 . . 121.1(3) ?
    C7 C8 C13 . . 121.3(3) ?
    C9 C8 C13 . . 117.6(3) ?
    O1 C9 C8 . . 122.6(3) ?
    O1 C9 C10A . . 115.7(10) ?
    C8 C9 C10A . . 121.3(10) ?
    O1 C9 C10B . . 121.3(16) ?
    C8 C9 C10B . . 115.6(15) ?
    C10A C9 C10B . . 14.3(11) ?
    C9 C10A C11A . . 109.7(13) ?
    C9 C10A H10A . . 109.7 ?
    C11A C10A H10A . . 109.7 ?
    C9 C10A H10B . . 109.7 ?
    C11A C10A H10B . . 109.7 ?
    H10A C10A H10B . . 108.2 ?
    C10A C11A C14A . . 110.2(14) ?
    C10A C11A C12A . . 111.1(13) ?
    C14A C11A C12A . . 110.9(12) ?
    C10A C11A H11A . . 108.2 ?
    C14A C11A H11A . . 108.2 ?
    C12A C11A H11A . . 108.2 ?
    C7 C12A C11A . . 110.6(11) ?
    C7 C12A H12A . . 109.5 ?
    C11A C12A H12A . . 109.5 ?
    C7 C12A H12B . . 109.5 ?
    C11A C12A H12B . . 109.5 ?
    H12A C12A H12B . . 108.1 ?
    C11B C10B C9 . . 114(3) ?
    C11B C10B H10C . . 108.8 ?
    C9 C10B H10C . . 108.8 ?
    C11B C10B H10D . . 108.8 ?
    C9 C10B H10D . . 108.8 ?
    H10C C10B H10D . . 107.7 ?
    C10B C11B C12B . . 104.5(18) ?
    C10B C11B C14B . . 113(2) ?
    C12B C11B C14B . . 110(2) ?
    C10B C11B H11B . . 109.7 ?
    C12B C11B H11B . . 109.7 ?
    C14B C11B H11B . . 109.7 ?
    C11B C12B C7 . . 109.0(17) ?
    C11B C12B H12C . . 109.9 ?
    C7 C12B H12C . . 109.9 ?
    C11B C12B H12D . . 109.9 ?
    C7 C12B H12D . . 109.9 ?
    H12C C12B H12D . . 108.3 ?
    C11B C14B H14D . . 109.5 ?
    C11B C14B H14E . . 109.5 ?
    H14D C14B H14E . . 109.5 ?
    C11B C14B H14F . . 109.5 ?
    H14D C14B H14F . . 109.5 ?
    H14E C14B H14F . . 109.5 ?
    C8 C13 H13A . . 109.5 ?
    C8 C13 H13B . . 109.5 ?
    H13A C13 H13B . . 109.5 ?
    C8 C13 H13C . . 109.5 ?
    H13A C13 H13C . . 109.5 ?
    H13B C13 H13C . . 109.5 ?
loop_
    _geom_torsion_atom_site_label_1
    _geom_torsion_atom_site_label_2
    _geom_torsion_atom_site_label_3
    _geom_torsion_atom_site_label_4
    _geom_torsion_site_symmetry_1
    _geom_torsion_site_symmetry_2
    _geom_torsion_site_symmetry_3
    _geom_torsion_site_symmetry_4
    _geom_torsion
    _geom_torsion_publ_flag
    C7 N1 C1 C6 . . . . -49.7(6) ?
    C7 N1 C1 C2 . . . . 136.0(4) ?
    C6 C1 C2 C3 . . . . -1.0(6) ?
    N1 C1 C2 C3 . . . . 173.4(4) ?
    C1 C2 C3 C4 . . . . 1.1(6) ?
    C2 C3 C4 C5 . . . . 0.3(6) ?
    C2 C3 C4 Cl1 . . . . -178.1(3) ?
    C3 C4 C5 C6 . . . . -1.7(6) ?
    Cl1 C4 C5 C6 . . . . 176.7(3) ?
    C2 C1 C6 C5 . . . . -0.5(5) ?
    N1 C1 C6 C5 . . . . -174.8(3) ?
    C4 C5 C6 C1 . . . . 1.9(6) ?
    C1 N1 C7 C8 . . . . 162.5(3) ?
    C1 N1 C7 C12A . . . . -12.5(7) ?
    C1 N1 C7 C12B . . . . -29.8(10) ?
    N1 C7 C8 C9 . . . . 176.7(3) ?
    C12A C7 C8 C9 . . . . -8.4(7) ?
    C12B C7 C8 C9 . . . . 9.6(10) ?
    N1 C7 C8 C13 . . . . -5.6(6) ?
    C12A C7 C8 C13 . . . . 169.2(5) ?
    C12B C7 C8 C13 . . . . -172.8(9) ?
    C7 C8 C9 O1 . . . . 178.5(4) ?
    C13 C8 C9 O1 . . . . 0.7(5) ?
    C7 C8 C9 C10A . . . . 5.6(9) ?
    C13 C8 C9 C10A . . . . -172.1(8) ?
    C7 C8 C9 C10B . . . . -9.3(13) ?
    C13 C8 C9 C10B . . . . 173.0(13) ?
    O1 C9 C10A C11A . . . . 159.1(10) ?
    C8 C9 C10A C11A . . . . -27.6(17) ?
    C10B C9 C10A C11A . . . . 43(10) ?
    C9 C10A C11A C14A . . . . 174.3(12) ?
    C9 C10A C11A C12A . . . . 50.9(17) ?
    N1 C7 C12A C11A . . . . -152.2(7) ?
    C8 C7 C12A C11A . . . . 32.7(10) ?
    C12B C7 C12A C11A . . . . -59(6) ?
    C10A C11A C12A C7 . . . . -54.1(13) ?
    C14A C11A C12A C7 . . . . -177.0(10) ?
    O1 C9 C10B C11B . . . . -149.8(12) ?
    C8 C9 C10B C11B . . . . 37.9(17) ?
    C10A C9 C10B C11B . . . . -79(10) ?
    C9 C10B C11B C12B . . . . -63.3(18) ?
    C9 C10B C11B C14B . . . . 177.3(18) ?
    C10B C11B C12B C7 . . . . 60(2) ?
    C14B C11B C12B C7 . . . . -178.3(16) ?
    N1 C7 C12B C11B . . . . 155.6(11) ?
    C8 C7 C12B C11B . . . . -36.6(17) ?
    C12A C7 C12B C11B . . . . 61(6) ?
loop_
    _geom_hbond_atom_site_label_D
    _geom_hbond_atom_site_label_H
    _geom_hbond_atom_site_label_A
    _geom_hbond_site_symmetry_A
    _geom_hbond_distance_DH
    _geom_hbond_distance_HA
    _geom_hbond_distance_DA
    _geom_hbond_angle_DHA
    N1 H1 O1 2_645 0.86 2.10 2.897(4) 155
    C6 H6A O1 2_745 0.93 2.42 3.340(4) 172
    C12A H12A O1 2_745 0.97 2.58 3.439(9) 147
    C12B H12D Cl1 2_756 0.97 2.95 3.79(3) 146
data_global
_journal_date_recd_electronic     2011-02-02
_journal_date_accepted     2011-02-15
_journal_name_full     'Acta Crystallographica, Section E'
_journal_year     2011
_journal_volume     67
_journal_issue      5
_journal_page_first     o1283
_journal_page_last     o1284
_journal_paper_category     QO
_journal_coeditor_code     HG2794
_publ_contact_author_name     'Ray J. Butcher'
_publ_contact_author_address
;
Department of Chemistry
Howard University
525 College Street NW
Washington
DC 20059
USA
;
_publ_contact_author_email     rbutcher99@yahoo.com
_publ_contact_author_fax     '202-806-5442'
_publ_contact_author_phone     '202-806-9892'
_publ_section_title
;
3-(4-Chloroanilino)-2,5-dimethylcyclohex-2-en-1-one
;
loop_
    _publ_author_name
    _publ_author_footnote
    _publ_author_address
    'North, Henry' .
;
Department of Pharmaceutical Sciences
Howard University
2300 4th Street NW
Washington
DC 20059
USA
;
    'Wutoh, Kwame' .
;
Bowie High School, Bowie,
MD 20715,
USA
;
    'Odoom, M'egya K.' .
;
Fork Union Military Academy,
Fork Union, VA 23055,
USA
;
    'Karla, Pradeep' .
;
Department of Pharmaceutical Sciences
Howard University
2300 4th Street NW
Washington
DC 20059
USA
;
    'Scott, Kenneth R.' .
;
Department of Pharmaceutical Sciences
Howard University
2300 4th Street NW
Washington
DC 20059
USA
;
    'Butcher, Ray J.' .
;
Department of Chemistry
Howard University
525 College Street NW
Washington
DC 20059
USA
;
