# Supplementary material for: 3-(4-Chloro­anilino)-2,5-dimethyl­cyclo­hex-2-en-1-one
Source: Acta Crystallogr Sect E Struct Rep Online. 2011 Apr 29;67(Pt 5):o1283–4. doi: 10.1107/S1600536811005678 (PMC3089366; doi:10.1107/S1600536811005678)
Supplement: Supplementary file 2 [file e-67-o1283-Isup2.hkl]

# 
# h,k,l, Fc-squared, Fo-squared, sigma(Fo-squared) and status flag 
# 
data_I
_shelx_title '                                   henry12 in P2(1)' 
_shelx_refln_list_code          4 
_shelx_F_calc_maximum       65.08 
_exptl_crystal_F_000       264.00 
_reflns_d_resolution_high  0.8016 
 
loop_ 
 _symmetry_equiv_pos_as_xyz 
 'x, y, z' 
 '-x, y+1/2, -z' 
 
_cell_length_a     6.0770 
_cell_length_b     8.8110 
_cell_length_c    12.5790 
_cell_angle_alpha  90.000 
_cell_angle_beta   99.904 
_cell_angle_gamma  90.000 
 
_shelx_F_squared_multiplier     1.000 
 
loop_ 
 _refln_index_h 
 _refln_index_k 
 _refln_index_l 
 _refln_F_squared_calc 
 _refln_F_squared_meas 
 _refln_F_squared_sigma 
 _refln_observed_status 
   0 -10   0        8.18        8.49      0.81 o 
   1 -10   0        1.38        1.53      0.75 o 
   2 -10   0        2.80        3.35      0.73 o 
   1  -9   0        3.31        3.17      0.65 o 
   2  -9   0        3.77        4.35      0.90 o 
   3  -9   0        2.83        3.42      0.50 o 
   4  -9   0        1.27        1.46      0.41 o 
   0  -8   0       28.93       24.27      1.27 o 
   1  -8   0        7.34        7.36      0.75 o 
   2  -8   0        1.90        1.72      0.66 o 
   3  -8   0        4.06        4.96      1.01 o 
   4  -8   0        0.40        0.51      0.52 o 
   5  -8   0        1.33        1.95      0.51 o 
   1  -7   0        9.07        7.92      0.74 o 
   2  -7   0       57.69       48.67      1.19 o 
   3  -7   0        4.24        5.80      1.06 o 
   4  -7   0        2.48        1.40      0.92 o 
   5  -7   0        5.03        8.43      1.20 o 
   0  -6   0      532.50      575.06      4.79 o 
   1  -6   0       58.62       60.23      1.73 o 
   2  -6   0        4.63        3.87      0.67 o 
   3  -6   0       12.76       10.88      1.11 o 
   4  -6   0        1.38        1.44      1.02 o 
   5  -6   0        0.48        0.35      0.56 o 
   6  -6   0        1.09        0.68      0.66 o 
   1  -5   0       43.97       41.85      3.72 o 
   2  -5   0       91.54      111.88      2.28 o 
   3  -5   0        0.12        0.70      0.55 o 
   4  -5   0       13.15       13.76      1.57 o 
   5  -5   0        3.15        2.30      0.69 o 
   6  -5   0        0.13        0.63      0.84 o 
   0  -4   0      127.34      155.72      2.07 o 
   1  -4   0       32.11       38.56      0.72 o 
   2  -4   0        5.09        6.33      0.70 o 
   3  -4   0       41.05       40.90      1.79 o 
   4  -4   0      218.18      249.69      1.91 o 
   5  -4   0        0.21        1.35      0.94 o 
   6  -4   0        0.32        0.32      0.63 o 
   1  -3   0      304.25      369.69      3.62 o 
   2  -3   0      117.50      127.53      1.34 o 
   3  -3   0       44.40       53.70      1.85 o 
   4  -3   0       55.55       56.85      1.76 o 
   5  -3   0       26.95       25.08      1.19 o 
   6  -3   0       22.92       28.74      1.15 o 
   7  -3   0        1.84        1.71      0.68 o 
   2  -2   0      117.11      120.31      1.97 o 
   3  -2   0       36.01       33.02      1.52 o 
   4  -2   0       34.41       32.46      1.74 o 
   5  -2   0        0.28       -0.09      0.96 o 
   6  -2   0        2.02        3.48      0.96 o 
   7  -2   0        2.35        3.08      0.78 o 
   2  -1   0     1354.63     1488.93      5.75 o 
   3  -1   0      306.57      314.92      3.35 o 
   4  -1   0      147.00      149.80      2.88 o 
   5  -1   0       27.69       30.11      1.14 o 
   6  -1   0        0.20        0.00      0.95 o 
   7  -1   0        0.15       -0.03      0.78 o 
   2   0   0       15.14       20.38      0.93 o 
   3   0   0       50.20       42.62      1.44 o 
   4   0   0        2.23        1.02      1.08 o 
   5   0   0        0.06        0.19      0.76 o 
   6   0   0        0.38        1.27      0.94 o 
   7   0   0        0.00        0.64      0.76 o 
   1   1   0      204.68      237.72     15.30 o 
   2   1   0     1358.00     1488.31      4.72 o 
   3   1   0      303.58      323.78      2.99 o 
   4   1   0      147.54      154.64      2.56 o 
   5   1   0       27.91       32.27      1.16 o 
   6   1   0        0.19        0.06      0.92 o 
   7   1   0        0.15        0.00      0.43 o 
   0   2   0      527.93      561.95      1.47 o 
   1   2   0       47.53       39.63      0.93 o 
   2   2   0      117.96      126.99      1.29 o 
   3   2   0       35.79       34.42      1.07 o 
   6   2   0        2.02        2.74      0.91 o 
  -3 -10   1        0.47        0.63      0.56 o 
  -2 -10   1        3.49        3.58      0.75 o 
  -1 -10   1        8.71        8.03      0.81 o 
   0 -10   1        0.27        0.23      0.52 o 
   1 -10   1        0.81        1.66      0.71 o 
   2 -10   1        1.93        2.85      0.68 o 
  -4  -9   1        2.12        2.33      0.43 o 
  -3  -9   1        2.50        2.16      0.85 o 
  -2  -9   1        3.95        3.55      0.90 o 
  -1  -9   1        4.84        6.10      0.67 o 
   0  -9   1        6.31        5.65      1.01 o 
   1  -9   1       11.55       11.35      1.41 o 
   2  -9   1       12.30       16.51      0.60 o 
   3  -9   1        0.25        0.67      0.48 o 
   4  -9   1        1.06        1.77      0.53 o 
  -5  -8   1        0.49        0.89      0.40 o 
  -4  -8   1        6.90        7.56      0.98 o 
  -3  -8   1        6.44        7.22      1.04 o 
  -2  -8   1       29.09       23.42      1.24 o 
  -1  -8   1       17.05       17.96      2.88 o 
   0  -8   1        3.79        3.12      0.71 o 
   1  -8   1        1.25        1.04      0.68 o 
   2  -8   1        8.06        7.85      1.06 o 
   3  -8   1        0.02       -0.09      0.93 o 
   4  -8   1        5.54        6.47      0.55 o 
  -5  -7   1        1.83        1.70      0.54 o 
  -4  -7   1        2.92        2.03      0.91 o 
  -3  -7   1       22.72       17.68      1.17 o 
  -2  -7   1       34.51       28.18      3.15 o 
  -1  -7   1        4.97        5.04      0.48 o 
   0  -7   1       10.32       10.07      0.55 o 
   1  -7   1       54.57       52.00      3.13 o 
   2  -7   1       18.60       15.95      2.04 o 
   3  -7   1        4.07        3.54      1.00 o 
   4  -7   1        0.58        0.71      0.61 o 
   5  -7   1        5.05        6.05      0.42 o 
  -6  -6   1        0.26        0.18      0.75 o 
  -5  -6   1        0.20       -0.29      0.90 o 
  -4  -6   1        2.67        1.69      0.96 o 
  -3  -6   1        2.86        2.41      0.96 o 
  -2  -6   1        2.69        2.83      0.47 o 
  -1  -6   1       86.24       75.95      2.02 o 
   0  -6   1       24.54       22.30      1.49 o 
   1  -6   1       20.14       17.92      1.27 o 
   2  -6   1       77.71       70.15      1.14 o 
   3  -6   1      103.30      102.60      1.91 o 
   4  -6   1        5.74        5.33      1.06 o 
   5  -6   1        1.57        2.31      0.54 o 
  -6  -5   1        0.52        0.59      0.87 o 
  -5  -5   1        2.53        1.89      0.68 o 
  -4  -5   1        5.90        6.86      0.72 o 
  -3  -5   1        6.38        6.07      0.52 o 
  -2  -5   1       75.24       80.44      8.96 o 
  -1  -5   1      193.68      196.16      2.68 o 
   0  -5   1       44.60       50.73      1.11 o 
   1  -5   1      196.30      204.03      8.96 o 
   2  -5   1        0.57        0.92      1.06 o 
   3  -5   1      109.29       93.99      1.14 o 
   4  -5   1       35.07       37.83      1.33 o 
   5  -5   1        0.06        0.39      0.49 o 
   6  -5   1        0.50        0.36      0.77 o 
  -6  -4   1        7.27        8.22      2.91 o 
  -5  -4   1       20.53       22.51      1.16 o 
  -4  -4   1       21.53       20.54      0.95 o 
  -3  -4   1       30.45       29.70      1.58 o 
  -2  -4   1       10.47       11.21      0.76 o 
  -1  -4   1      274.69      314.07      3.54 o 
   0  -4   1      783.58      894.97      7.85 o 
   1  -4   1       95.10      101.82      3.02 o 
   2  -4   1        4.85        5.36      1.09 o 
   3  -4   1      108.25      122.47      2.77 o 
   4  -4   1       34.64       41.96      1.11 o 
   5  -4   1        5.34        4.03      1.00 o 
   6  -4   1        4.38        3.42      0.64 o 
  -7  -3   1        2.79        1.94      0.54 o 
  -6  -3   1        2.64        2.46      0.97 o 
  -5  -3   1       24.76       31.29      1.23 o 
  -4  -3   1       85.17       88.92      2.40 o 
  -3  -3   1       98.61      106.29      2.28 o 
  -2  -3   1      288.74      317.89      3.03 o 
  -1  -3   1      318.42      341.04      8.71 o 
   0  -3   1       12.53       10.32      0.73 o 
   1  -3   1      356.25      360.18      2.01 o 
   2  -3   1      142.87      132.72      1.41 o 
   3  -3   1       46.39       42.64      1.79 o 
   4  -3   1       37.29       40.38      1.36 o 
   5  -3   1       40.51       49.46      1.34 o 
   6  -3   1        5.56        6.58      0.95 o 
   7  -3   1        1.09        0.58      0.44 o 
  -7  -2   1        2.44        3.23      0.82 o 
  -6  -2   1       32.75       35.47      1.25 o 
  -5  -2   1      103.38      110.00      1.68 o 
  -4  -2   1        4.36        4.53      1.16 o 
  -3  -2   1      328.85      331.73      3.59 o 
  -2  -2   1      332.39      351.02      2.97 o 
  -1  -2   1     2985.54     3288.47     25.83 o 
   0  -2   1      508.04      587.43      2.81 o 
   1  -2   1      664.76      676.86      2.25 o 
   3  -2   1       49.33       45.67      1.78 o 
   4  -2   1       37.45       33.50      0.91 o 
   5  -2   1        1.95        3.14      0.95 o 
   6  -2   1       14.30       18.92      1.05 o 
   7  -2   1        2.14        2.03      0.49 o 
  -7  -1   1        0.52        1.06      0.79 o 
  -6  -1   1        1.23        1.31      0.96 o 
  -5  -1   1        1.97        2.35      0.78 o 
  -4  -1   1        7.61        5.57      1.16 o 
  -3  -1   1      127.78      130.81      2.22 o 
  -2  -1   1       64.80       63.74      1.36 o 
  -1  -1   1     3401.02     3877.10     25.45 o 
   1  -1   1     2014.84     2140.00     13.98 o 
   3  -1   1      172.07      168.47      2.70 o 
   4  -1   1       96.07       92.26      2.46 o 
   5  -1   1        2.93        3.31      0.98 o 
   6  -1   1        1.50        2.07      0.92 o 
   7  -1   1        0.02        0.02      0.72 o 
  -7   0   1        0.09        1.40      0.81 o 
  -6   0   1        3.60        3.05      0.97 o 
  -5   0   1        1.64        2.66      1.26 o 
  -4   0   1       78.24       71.88      1.96 o 
  -3   0   1       20.74       20.68      1.16 o 
  -2   0   1        1.86        1.43      0.68 o 
  -1   0   1     1478.37     1667.86      3.86 o 
   1   0   1      266.18      303.49      1.70 o 
   2   0   1       96.34      108.33      1.52 o 
   3   0   1      193.19      216.83      2.81 o 
   4   0   1      141.64      142.99      2.77 o 
   5   0   1        0.82        1.23      0.94 o 
   6   0   1        4.26        4.31      0.97 o 
   7   0   1        1.11        1.07      0.44 o 
  -7   1   1        0.52        2.28      0.77 o 
  -6   1   1        1.28        2.19      0.95 o 
  -4   1   1        7.41        5.45      0.99 o 
  -3   1   1      127.26      127.05      1.93 o 
  -2   1   1       67.57       66.26      1.16 o 
  -1   1   1     3370.73     3846.94     21.45 o 
   0   1   1      570.77      571.30      2.03 o 
   1   1   1     2002.48     2173.54      4.96 o 
   2   1   1      327.53      304.23      2.54 o 
   3   1   1      174.13      178.11      2.37 o 
   4   1   1       95.11       98.24      2.22 o 
   5   1   1        3.00        3.89      0.98 o 
   6   1   1        1.45        1.31      0.92 o 
   7   1   1        0.02        0.14      0.40 o 
  -7   2   1        2.44        4.26      0.70 o 
  -6   2   1       32.62       38.38      1.20 o 
  -3   2   1      326.46      341.14      2.75 o 
  -2   2   1      333.01      364.26      2.25 o 
  -1   2   1     2964.14     3173.14      5.32 o 
   0   2   1      501.42      592.79      2.18 o 
   1   2   1      659.32      675.08      3.10 o 
   2   2   1      167.01      186.40     23.80 o 
   3   2   1       50.28       53.81      1.30 o 
   5   2   1        1.97        3.12      0.94 o 
   6   2   1       14.39       18.83      1.00 o 
  -6   3   1        2.59        2.48      0.89 o 
   0   3   1       12.62       13.33      0.61 o 
  -3 -10   2        0.75        0.68      0.57 o 
  -2 -10   2        0.23        0.72      0.73 o 
  -1 -10   2        1.88        1.51      0.76 o 
   0 -10   2        0.40        0.58      0.50 o 
   1 -10   2        5.28        6.67      0.70 o 
  -4  -9   2        2.05        2.17      0.43 o 
  -3  -9   2        1.20        0.85      0.83 o 
  -2  -9   2        2.00        2.77      0.91 o 
  -1  -9   2       16.49       18.46      3.25 o 
   0  -9   2        3.32        3.90      0.65 o 
   1  -9   2        7.75        9.73      1.04 o 
   2  -9   2        6.45        7.68      0.55 o 
   3  -9   2        1.66        1.38      0.46 o 
   4  -9   2        0.49        1.01      0.48 o 
  -5  -8   2        0.13        0.20      0.41 o 
  -4  -8   2        2.41        1.78      0.89 o 
  -3  -8   2       23.23       19.51      1.21 o 
  -2  -8   2       13.27        9.78      1.14 o 
  -1  -8   2       18.75       20.10      1.41 o 
   0  -8   2       10.60       11.46      0.77 o 
   1  -8   2       10.02       10.45      0.92 o 
   2  -8   2        9.27        9.00      0.62 o 
   3  -8   2        3.42        4.60      0.55 o 
   4  -8   2        0.80        1.49      0.63 o 
  -5  -7   2        0.46        0.70      0.83 o 
  -4  -7   2        1.65        1.62      0.94 o 
  -3  -7   2        1.53        1.52      0.99 o 
  -2  -7   2       38.59       38.68      0.80 o 
  -1  -7   2       28.33       27.60      0.83 o 
   0  -7   2        4.88        4.82      0.48 o 
   1  -7   2       45.52       39.90      2.11 o 
   2  -7   2        8.42        7.96      1.05 o 
   3  -7   2        2.02        1.89      0.65 o 
   4  -7   2        1.04        1.59      0.45 o 
   5  -7   2        1.12        0.93      0.44 o 
  -6  -6   2        2.62        1.82      0.77 o 
  -5  -6   2        5.68        2.85      0.94 o 
  -4  -6   2        7.96        6.18      1.06 o 
  -3  -6   2       38.81       34.01      4.37 o 
  -2  -6   2        0.19       -0.13      0.44 o 
  -1  -6   2      101.56       95.24      2.27 o 
   0  -6   2       31.18       25.46      1.49 o 
   1  -6   2        6.60        6.55      0.79 o 
   2  -6   2       95.28       85.66      0.95 o 
   3  -6   2       22.71       21.14      1.23 o 
   4  -6   2        0.24        0.68      0.58 o 
   5  -6   2       11.01       11.47      0.74 o 
  -6  -5   2        2.35        1.02      0.87 o 
  -5  -5   2        3.73        3.43      0.67 o 
  -4  -5   2        0.27        0.29      0.97 o 
  -3  -5   2       13.16       13.68      0.67 o 
  -2  -5   2       28.39       34.55      1.60 o 
  -1  -5   2      253.48      254.99      3.01 o 
   0  -5   2       74.86       82.67      1.97 o 
   1  -5   2       25.03       24.21      1.37 o 
   2  -5   2      231.49      299.80      3.90 o 
   3  -5   2      161.22      166.04      1.41 o 
   4  -5   2       19.37       22.01      0.84 o 
   5  -5   2       12.33       13.12      1.86 o 
   6  -5   2        3.96        3.75      0.79 o 
  -7  -4   2        0.09        0.16      0.64 o 
  -6  -4   2        2.47        1.74      1.24 o 
  -5  -4   2        9.98        9.57      1.05 o 
  -4  -4   2        0.41        0.27      0.71 o 
  -3  -4   2        2.91        2.77      1.00 o 
  -2  -4   2        3.70        3.48      0.65 o 
  -1  -4   2       42.24       41.22      2.83 o 
   0  -4   2      221.56      231.68      2.69 o 
   1  -4   2      234.15      262.01      5.38 o 
   3  -4   2       10.88        8.93      1.47 o 
   4  -4   2       12.19       11.01      1.03 o 
   5  -4   2        4.00        3.60      0.69 o 
   6  -4   2        4.93        4.55      0.84 o 
  -7  -3   2        0.40        0.41      0.53 o 
  -6  -3   2        3.08        4.36      0.99 o 
  -5  -3   2        4.34        5.62      1.04 o 
  -4  -3   2       24.79       27.79      0.63 o 
  -3  -3   2       10.28        9.91      1.14 o 
  -2  -3   2      269.88      300.77      2.97 o 
  -1  -3   2       78.99       75.54      1.18 o 
   0  -3   2       73.79       94.85      1.65 o 
   1  -3   2      140.87      160.67      2.95 o 
   4  -3   2       34.09       37.34      1.03 o 
   5  -3   2       14.08       14.62      1.08 o 
   6  -3   2        0.47        0.01      0.86 o 
  -7  -2   2        0.83        1.26      0.80 o 
  -6  -2   2       11.52       11.78      1.10 o 
  -5  -2   2      120.53      137.48      5.29 o 
  -4  -2   2       10.36       10.48      1.27 o 
  -3  -2   2      288.91      305.05      3.40 o 
  -2  -2   2      228.96      221.52      2.41 o 
  -1  -2   2     1719.02     1649.25      4.63 o 
   0  -2   2     1088.80     1224.69      3.14 o 
   1  -2   2     1758.07     2035.83      3.57 o 
   4  -2   2       12.20       13.08      0.82 o 
   5  -2   2       10.75       12.45      1.03 o 
   6  -2   2        1.83        2.01      0.89 o 
   7  -2   2        1.14        0.08      0.48 o 
  -7  -1   2        3.93        5.69      0.86 o 
  -6  -1   2       21.85       25.02      1.19 o 
  -5  -1   2       26.26       33.12      1.02 o 
  -4  -1   2        4.59        3.38      1.01 o 
  -3  -1   2       15.40       14.67      1.08 o 
  -2  -1   2     1571.80     1537.53      5.63 o 
  -1  -1   2     4234.76     4450.15     28.24 o 
   0  -1   2     2869.03     3031.67     21.45 o 
   1  -1   2     2539.66     3139.97     21.57 o 
   2  -1   2       51.87       64.34      1.19 o 
   4  -1   2       10.56       11.73      1.44 o 
   5  -1   2        2.62        2.92      0.95 o 
   6  -1   2        2.97        5.38      0.94 o 
   7  -1   2        1.03        0.73      0.51 o 
  -7   0   2        1.90        2.81      0.84 o 
  -6   0   2       20.33       25.30      1.17 o 
  -5   0   2       36.25       38.59      1.93 o 
  -4   0   2       61.23       57.61      1.75 o 
  -3   0   2      266.98      225.95      2.58 o 
  -2   0   2        3.39        3.81      0.70 o 
  -1   0   2       70.48       80.42      1.12 o 
   0   0   2       11.48       13.08      0.71 o 
   1   0   2      131.35      160.61      3.08 o 
   2   0   2      920.74      935.35      4.18 o 
   4   0   2        9.54       11.99      1.36 o 
   5   0   2        1.57        1.18      0.92 o 
   6   0   2        2.13        3.21      0.91 o 
   7   0   2        1.41        1.46      0.52 o 
  -7   1   2        3.93        5.98      0.82 o 
  -6   1   2       22.03       26.37      1.14 o 
  -4   1   2        4.51        4.80      0.97 o 
  -3   1   2       16.01       17.52      0.99 o 
  -2   1   2     1579.34     1562.90      5.01 o 
   0   1   2     2862.78     2659.68     22.27 o 
   2   1   2       49.30       59.82      1.36 o 
   3   1   2       41.86       41.30      1.43 o 
   4   1   2       10.31        8.75      1.23 o 
   5   1   2        2.80        3.13      0.95 o 
   6   1   2        3.02        5.36      0.90 o 
   7   1   2        1.02        0.80      0.45 o 
  -7   2   2        0.82        1.30      0.72 o 
  -6   2   2       11.55       11.99      1.02 o 
  -3   2   2      290.66      326.06      2.85 o 
  -2   2   2      228.44      229.45      2.00 o 
  -1   2   2     1737.14     1605.24      4.91 o 
   2   2   2        1.06        1.50      0.87 o 
   6   2   2        1.83        1.69      0.72 o 
  -6   3   2        3.12        3.52      0.89 o 
  -2   3   2      265.08      295.75      2.52 o 
  -1   3   2       80.88       91.49      1.22 o 
   0   3   2       74.61       93.96      1.32 o 
   1   3   2      139.43      162.54      2.03 o 
   2   3   2      313.58      282.62      3.01 o 
  -6   4   2        2.46        2.05      0.79 o 
   0   4   2      225.49      270.32      2.11 o 
   1   4   2      232.42      266.88      2.61 o 
   2   4   2       50.09       66.03      1.84 o 
  -3 -10   3        0.14        0.09      0.56 o 
  -2 -10   3        0.41        0.34      0.70 o 
  -1 -10   3        3.40        4.94      0.79 o 
   0 -10   3        1.88        2.86      0.74 o 
   2 -10   3        0.71        0.00      0.50 o 
  -4  -9   3        0.75        0.82      0.70 o 
  -3  -9   3        3.34        2.79      0.85 o 
  -2  -9   3       10.97       13.13      1.04 o 
  -1  -9   3        0.59        0.38      0.92 o 
   0  -9   3        4.73        6.12      0.69 o 
   1  -9   3        3.47        4.35      0.59 o 
   2  -9   3        6.39        7.66      0.70 o 
   3  -9   3        5.92        6.62      0.65 o 
  -5  -8   3        0.33        0.35      0.41 o 
  -4  -8   3        7.06        7.13      0.98 o 
  -3  -8   3        2.57        1.94      1.00 o 
  -2  -8   3        5.31        4.90      0.64 o 
  -1  -8   3        3.13        3.79      0.50 o 
   0  -8   3       50.11       56.84      1.31 o 
   1  -8   3       30.97       36.40      0.77 o 
   2  -8   3       16.67       19.44      1.96 o 
   3  -8   3        4.66        4.52      0.71 o 
   4  -8   3        0.57        0.36      0.62 o 
  -5  -7   3        0.38        0.68      0.86 o 
  -4  -7   3       14.72       11.92      1.06 o 
  -3  -7   3       24.27       20.52      1.38 o 
  -2  -7   3        3.20        3.00      0.60 o 
  -1  -7   3       10.27       10.99      0.60 o 
   0  -7   3        9.29       10.42      0.53 o 
   1  -7   3       23.12       23.64      0.82 o 
   2  -7   3       39.99       39.44      0.68 o 
   3  -7   3        6.69        5.99      0.57 o 
   4  -7   3        2.03        2.34      0.53 o 
   5  -7   3        0.19        0.67      0.61 o 
  -6  -6   3        0.24        0.38      0.75 o 
  -5  -6   3        0.81        0.76      0.95 o 
  -4  -6   3        7.21        6.26      1.06 o 
  -3  -6   3       13.97       12.85      0.67 o 
  -2  -6   3        2.79        3.11      0.47 o 
  -1  -6   3       67.94       69.89      2.16 o 
   0  -6   3       16.19       14.75      1.43 o 
   1  -6   3       29.86       31.01      0.93 o 
   2  -6   3        5.77        4.87      0.68 o 
   3  -6   3       51.75       40.43      1.34 o 
   4  -6   3       14.55       13.59      0.69 o 
   5  -6   3        3.30        3.69      0.54 o 
  -6  -5   3        0.25        0.55      0.89 o 
  -5  -5   3        6.49        5.78      1.12 o 
  -4  -5   3        3.50        2.47      1.05 o 
  -3  -5   3       13.74       14.05      0.58 o 
  -2  -5   3       60.67       48.73      1.86 o 
  -1  -5   3       49.31       51.97      1.85 o 
   0  -5   3       31.76       29.66      1.51 o 
   1  -5   3      120.11      120.43      2.37 o 
   3  -5   3      121.62      147.09      3.38 o 
   4  -5   3       27.50       26.35      0.95 o 
   5  -5   3        4.94        4.49      0.77 o 
   6  -5   3        7.11        9.20      0.77 o 
  -7  -4   3        1.02        0.51      0.67 o 
  -6  -4   3        3.96        3.46      0.97 o 
  -5  -4   3        0.58        1.76      0.96 o 
  -4  -4   3       30.49       35.52      1.22 o 
  -3  -4   3       25.71       24.52      1.39 o 
  -2  -4   3        1.50        0.54      0.79 o 
  -1  -4   3       41.93       44.89      0.91 o 
   0  -4   3      538.66      595.05      4.35 o 
   1  -4   3      171.18      189.67      2.63 o 
   2  -4   3        6.48        3.69      1.13 o 
   3  -4   3      107.63      107.04      1.48 o 
   4  -4   3       27.86       30.88      0.75 o 
   5  -4   3        5.99        6.10      0.98 o 
   6  -4   3        3.33        2.33      0.55 o 
  -7  -3   3        0.76        0.75      0.53 o 
  -6  -3   3        5.94        6.74      0.98 o 
  -5  -3   3        0.39        1.04      0.59 o 
  -4  -3   3        6.12        5.80      0.41 o 
  -3  -3   3      126.97      118.15      2.25 o 
  -2  -3   3     1747.62     1731.39      6.66 o 
  -1  -3   3      327.44      320.48      2.41 o 
   0  -3   3       92.70      102.29      1.85 o 
   1  -3   3       29.90       30.03      1.23 o 
   2  -3   3      173.74      199.71      2.60 o 
   4  -3   3        7.57        8.67      0.75 o 
   5  -3   3        0.49        1.28      0.93 o 
  -7  -2   3        0.32        0.10      0.79 o 
  -6  -2   3        0.50       -0.04      0.95 o 
  -5  -2   3       15.03       15.72      0.58 o 
  -4  -2   3       38.03       35.74      1.69 o 
  -3  -2   3      183.38      175.89      2.51 o 
  -2  -2   3       57.13       60.08      1.39 o 
  -1  -2   3      484.71      496.08      2.85 o 
   0  -2   3     2323.79     2120.01      5.24 o 
   1  -2   3      786.52      908.36      2.46 o 
   2  -2   3      492.43      563.85      2.94 o 
   4  -2   3       40.72       43.55      1.04 o 
   5  -2   3        1.74        1.46      0.93 o 
   6  -2   3        2.00        2.84      0.88 o 
  -7  -1   3        4.25        4.79      0.86 o 
  -6  -1   3       28.64       37.64      1.31 o 
  -5  -1   3       87.88       98.63      2.46 o 
  -4  -1   3        7.11        5.14      1.10 o 
  -3  -1   3        7.50        6.53      0.95 o 
  -2  -1   3       39.94       35.47      1.12 o 
  -1  -1   3       93.41      101.98      1.37 o 
   0  -1   3      603.55      621.05      2.96 o 
   1  -1   3      223.20      261.61      1.96 o 
   2  -1   3      776.68      845.78      3.98 o 
   4  -1   3       18.05       20.28      1.68 o 
   5  -1   3        4.08        5.46      0.98 o 
   6  -1   3        7.88        8.78      0.93 o 
   7  -1   3        0.64        0.36      0.42 o 
  -7   0   3        4.06        3.51      0.84 o 
  -6   0   3        0.29       -0.02      1.00 o 
  -5   0   3        1.47        1.53      0.67 o 
  -4   0   3       84.67       74.60      1.94 o 
  -3   0   3       14.47       11.74      1.03 o 
  -2   0   3      325.02      281.60      2.45 o 
  -1   0   3     1040.52     1087.45      4.06 o 
   0   0   3        7.25        6.42      0.79 o 
   1   0   3      339.14      374.26      3.94 o 
   2   0   3       28.16       34.10      1.19 o 
   3   0   3       31.93       31.64      1.41 o 
   4   0   3        9.08        8.40      1.79 o 
   5   0   3       15.65       16.10      1.03 o 
   6   0   3        0.33        0.90      0.83 o 
   7   0   3        0.03       -0.09      0.42 o 
  -7   1   3        4.27        4.22      0.84 o 
  -5   1   3       87.01       94.51      1.36 o 
  -4   1   3        7.00        5.78      1.07 o 
  -3   1   3        7.31        6.17      0.91 o 
  -2   1   3       36.62       36.16      1.09 o 
  -1   1   3       89.19      101.33      1.55 o 
   0   1   3      601.54      533.08      3.16 o 
   1   1   3      229.44      253.79      2.35 o 
   2   1   3      772.02      813.59      4.70 o 
   3   1   3       45.80       47.39      1.58 o 
   5   1   3        4.13        4.94      0.94 o 
   6   1   3        7.86        5.91      0.75 o 
  -7   2   3        0.31        0.26      0.73 o 
  -4   2   3       37.85       38.33      1.52 o 
  -3   2   3      179.76      188.29      2.33 o 
  -1   2   3      474.02      453.78      2.99 o 
   2   2   3      489.33      508.26      3.97 o 
   3   2   3       42.69       38.10      1.67 o 
   6   2   3        2.03        2.42      0.65 o 
  -7   3   3        0.76        0.82      0.61 o 
  -2   3   3     1749.60     1764.11      6.46 o 
  -1   3   3      331.69      350.30      2.72 o 
   0   3   3       93.47       95.22      1.53 o 
   1   3   3       30.11       28.64      1.29 o 
   2   3   3      175.34      184.17      2.64 o 
   4   3   3        7.82        9.12      0.80 o 
   5   3   3        0.46        0.32      0.69 o 
   0   4   3      537.71      672.38      3.81 o 
   1   4   3      168.60      186.64      2.46 o 
   2   4   3        6.88        3.71      1.10 o 
   1   5   3      119.99      134.96      2.20 o 
  -2 -10   4        1.57        1.89      0.67 o 
  -1 -10   4        1.47        2.42      0.75 o 
   0 -10   4        5.98        6.68      0.74 o 
   1 -10   4        2.55        2.05      0.48 o 
  -4  -9   4        0.16        0.26      0.65 o 
  -3  -9   4        6.59        9.53      0.92 o 
  -2  -9   4        4.00        6.01      0.93 o 
  -1  -9   4        0.77        0.45      0.88 o 
   0  -9   4        2.47        3.05      0.89 o 
   1  -9   4       18.28       20.44      1.00 o 
   2  -9   4        6.80        5.45      0.68 o 
   3  -9   4        0.52       -0.21      0.58 o 
  -5  -8   4        0.08        0.18      0.66 o 
  -4  -8   4        1.23        1.01      0.90 o 
  -3  -8   4        1.48        1.18      0.95 o 
  -2  -8   4        1.55        1.75      0.54 o 
  -1  -8   4       19.72       21.90      0.72 o 
   0  -8   4       17.96       21.40      0.76 o 
   1  -8   4       20.34       23.35      0.71 o 
   2  -8   4        0.91        1.36      0.71 o 
   3  -8   4        1.24        2.16      0.69 o 
  -5  -7   4        0.65       -0.06      0.86 o 
  -4  -7   4        4.03        2.19      0.97 o 
  -3  -7   4       66.14       61.25      0.92 o 
  -2  -7   4       45.97       43.71      0.86 o 
  -1  -7   4        2.01        2.17      0.60 o 
   0  -7   4        5.33        4.60      0.78 o 
   1  -7   4       37.06       34.95      3.13 o 
   2  -7   4       16.79       17.53      0.66 o 
   3  -7   4        2.59        2.94      0.55 o 
   4  -7   4        0.52        0.50      0.52 o 
  -6  -6   4        0.73        0.83      0.77 o 
  -5  -6   4        4.87        4.29      0.98 o 
  -4  -6   4        1.66        2.18      1.03 o 
  -3  -6   4        8.06        8.50      0.64 o 
  -2  -6   4       25.54       21.29      1.17 o 
  -1  -6   4       53.07       46.18      1.20 o 
   0  -6   4       79.39       76.32      2.95 o 
   1  -6   4        9.93        8.27      0.72 o 
   2  -6   4       59.48       52.15      1.06 o 
   3  -6   4        8.15        6.78      0.69 o 
   4  -6   4        4.74        3.98      0.58 o 
   5  -6   4        0.52        0.18      0.74 o 
  -6  -5   4        0.97        0.72      0.88 o 
  -5  -5   4        4.40        4.39      1.06 o 
  -4  -5   4       25.25       23.33      0.72 o 
  -3  -5   4       10.23        8.93      0.58 o 
  -2  -5   4        6.93        7.51      1.48 o 
  -1  -5   4       35.11       29.70      1.62 o 
   0  -5   4        8.94        8.91      1.26 o 
   1  -5   4       45.97       38.34      1.66 o 
   2  -5   4       93.85       79.39      1.86 o 
   3  -5   4        4.38        4.91      0.74 o 
   4  -5   4        2.32        2.99      0.78 o 
   5  -5   4       24.06       26.89      1.09 o 
   6  -5   4        1.94        2.52      0.60 o 
  -7  -4   4        0.62        1.02      0.64 o 
  -6  -4   4        2.42        1.87      0.65 o 
  -5  -4   4        1.74        2.07      0.59 o 
  -4  -4   4        0.09        0.69      1.02 o 
  -3  -4   4       70.67       69.77      2.00 o 
  -2  -4   4      203.48      204.50      2.62 o 
  -1  -4   4      155.52      152.17      2.56 o 
   0  -4   4      184.72      205.74      2.85 o 
   1  -4   4      297.58      312.20      3.40 o 
   2  -4   4       29.05       30.91      1.58 o 
   3  -4   4      179.23      173.95      1.21 o 
   4  -4   4       47.08       43.92      1.09 o 
   6  -4   4        0.60        0.30      0.37 o 
  -7  -3   4        0.41        0.32      0.51 o 
  -6  -3   4        1.54        2.61      0.93 o 
  -5  -3   4        2.09        2.04      0.47 o 
  -4  -3   4        4.27        3.56      0.56 o 
  -3  -3   4       97.10       88.21      2.05 o 
  -2  -3   4       50.48       54.22      1.51 o 
   0  -3   4      178.71      189.88      1.77 o 
   1  -3   4     1492.41     1744.36      7.00 o 
   2  -3   4      234.35      239.12      2.86 o 
   3  -3   4        5.33        4.59      0.85 o 
   4  -3   4       25.61       21.64      0.75 o 
   5  -3   4        3.48        3.64      0.94 o 
   6  -3   4        0.03        0.30      0.56 o 
  -7  -2   4        0.30       -0.36      0.77 o 
  -6  -2   4        0.78        0.39      0.95 o 
  -5  -2   4        1.70        1.91      0.46 o 
  -4  -2   4        4.46        4.54      0.57 o 
  -3  -2   4       61.99       64.17      1.73 o 
  -2  -2   4      190.70      185.58      2.39 o 
   0  -2   4      257.58      271.19      2.20 o 
   1  -2   4       84.53      104.44      1.22 o 
   2  -2   4      314.13      397.45      2.74 o 
   4  -2   4       37.66       42.05      1.10 o 
   5  -2   4        4.96        4.80      0.96 o 
   6  -2   4        2.03        0.96      0.61 o 
  -7  -1   4        7.81        8.88      0.89 o 
  -6  -1   4        8.36        8.48      1.08 o 
  -5  -1   4       10.93       12.62      0.62 o 
  -4  -1   4       58.06       56.39      1.87 o 
  -3  -1   4      322.43      303.27      3.30 o 
  -2  -1   4      623.50      568.72      3.77 o 
   0  -1   4      155.83      182.78      1.92 o 
   1  -1   4      218.83      212.85      2.05 o 
   2  -1   4      199.75      236.36      2.47 o 
   3  -1   4        5.91        6.48      1.07 o 
   4  -1   4       17.72       20.50      0.89 o 
   5  -1   4        3.86        4.44      0.96 o 
   6  -1   4        1.62        1.38      0.51 o 
  -7   0   4        1.60        2.72      0.83 o 
  -6   0   4       50.90       56.81      1.40 o 
  -5   0   4       66.92       73.98      0.99 o 
  -4   0   4       90.40       94.15      2.22 o 
  -3   0   4      127.11      128.93      2.16 o 
  -2   0   4       21.37       19.90      0.98 o 
  -1   0   4     1481.74     1617.43      5.94 o 
   0   0   4      818.49      977.03      4.39 o 
   1   0   4        2.41        2.66      0.42 o 
   2   0   4        1.46        2.52      0.94 o 
   3   0   4        1.10        0.37      0.95 o 
   4   0   4        0.12        0.94      0.73 o 
   5   0   4       28.57       37.35      1.16 o 
   6   0   4        1.39        0.93      0.50 o 
  -7   1   4        7.80       10.78      0.87 o 
  -5   1   4       11.01       13.02      0.93 o 
  -4   1   4       58.34       54.81      1.75 o 
  -3   1   4      325.17      322.45      3.21 o 
  -1   1   4       87.67       74.01      1.63 o 
   0   1   4      158.18      165.55      2.24 o 
   1   1   4      222.43      199.08      2.33 o 
   2   1   4      205.87      216.95      2.75 o 
   3   1   4        5.90        4.52      1.11 o 
   6   1   4        1.58        0.72      0.64 o 
  -7   2   4        0.30        1.09      0.74 o 
  -5   2   4        1.76        2.21      0.73 o 
  -2   2   4      190.38      213.66      2.63 o 
  -1   2   4      444.57      459.86      3.34 o 
   0   2   4      266.47      239.42      2.65 o 
   2   2   4      317.60      336.95      3.57 o 
   3   2   4      124.78      112.16      2.45 o 
   4   2   4       38.39       36.92      1.07 o 
   5   2   4        4.94        3.30      0.77 o 
   6   2   4        1.99        2.25      0.59 o 
  -7   3   4        0.40        0.87      0.63 o 
  -2   3   4       53.47       63.09      1.60 o 
  -1   3   4       89.91       87.17      1.79 o 
   0   3   4      180.68      191.67      2.35 o 
   1   3   4     1483.41     1762.13      7.45 o 
   2   3   4      234.81      234.68      3.11 o 
   3   3   4        5.43        5.60      1.28 o 
   4   3   4       25.39       20.06      0.94 o 
   5   3   4        3.44        3.77      0.69 o 
   0   4   4      180.58      224.86      2.59 o 
   1   4   4      298.02      341.35      3.55 o 
   2   4   4       29.80       33.37      1.64 o 
   1   5   4       47.65       46.25      1.62 o 
   2   5   4       91.71       83.40      2.33 o 
  -2 -10   5        0.12        0.36      0.57 o 
  -1 -10   5        3.90        4.54      0.65 o 
  -3  -9   5        0.25       -0.30      0.78 o 
  -2  -9   5        0.78        0.77      0.82 o 
  -1  -9   5        2.98        3.62      0.89 o 
   0  -9   5        2.26        3.18      0.51 o 
   1  -9   5        6.37        6.46      0.70 o 
   2  -9   5        1.92        1.52      0.63 o 
   3  -9   5        0.76        0.81      0.49 o 
  -4  -8   5        2.66        2.40      0.87 o 
  -3  -8   5        0.69        1.77      0.93 o 
  -2  -8   5        2.01        2.48      0.53 o 
  -1  -8   5        2.54        2.87      0.82 o 
   0  -8   5       15.84       15.08      0.52 o 
   1  -8   5       29.46       29.39      0.75 o 
   2  -8   5        4.10        4.28      0.75 o 
  -5  -7   5        2.03        1.70      0.85 o 
  -4  -7   5        1.08        0.75      0.98 o 
  -3  -7   5        4.80        5.70      0.60 o 
  -2  -7   5        3.66        3.21      0.61 o 
  -1  -7   5       38.27       39.22      2.16 o 
   0  -7   5      109.42      112.45      1.59 o 
   1  -7   5       12.26       12.51      1.13 o 
   2  -7   5       31.09       28.36      1.88 o 
   3  -7   5        0.31       -0.05      0.52 o 
   4  -7   5        5.91        5.38      0.80 o 
  -6  -6   5        1.51        1.10      0.73 o 
  -5  -6   5        3.45        3.33      0.95 o 
  -4  -6   5       16.30       17.39      0.67 o 
  -3  -6   5       44.83       41.55      1.37 o 
  -2  -6   5       38.76       37.39      1.35 o 
  -1  -6   5       28.97       35.50      0.85 o 
   0  -6   5       73.59       80.53      1.04 o 
   1  -6   5       17.27       15.69      0.54 o 
   2  -6   5       52.02       44.62      1.38 o 
   3  -6   5        6.26        6.11      0.60 o 
   4  -6   5        0.97        1.06      0.56 o 
   5  -6   5        1.29        1.92      0.69 o 
  -6  -5   5        3.11        2.41      0.89 o 
  -5  -5   5        1.87        1.68      0.99 o 
  -4  -5   5       22.40       19.80      0.72 o 
  -3  -5   5       66.40       69.30      1.47 o 
  -2  -5   5       59.81       58.29      0.90 o 
  -1  -5   5       29.08       27.76      1.71 o 
   0  -5   5        5.05        4.93      1.28 o 
   1  -5   5       12.13       12.39      0.72 o 
   2  -5   5       28.32       24.62      0.81 o 
   3  -5   5        8.16        7.52      1.29 o 
   4  -5   5        3.50        2.57      0.59 o 
   5  -5   5        3.39        2.32      0.77 o 
  -6  -4   5        1.50        2.71      0.94 o 
  -5  -4   5        2.29        1.53      0.76 o 
  -4  -4   5       45.61       47.22      1.10 o 
  -3  -4   5       76.50       81.99      6.78 o 
  -1  -4   5      228.49      188.25      2.95 o 
   0  -4   5       36.13       32.72      1.57 o 
   1  -4   5       19.30       16.35      1.37 o 
   2  -4   5       98.55       96.88      1.54 o 
   3  -4   5       30.69       25.98      0.94 o 
   4  -4   5       15.74       15.18      1.30 o 
   5  -4   5        9.53        7.38      0.55 o 
   6  -4   5        2.73        4.01      0.62 o 
  -7  -3   5        0.04        0.07      0.72 o 
  -6  -3   5        0.54        0.35      0.89 o 
  -5  -3   5        2.77        3.48      0.47 o 
  -4  -3   5       15.61       14.67      0.70 o 
  -3  -3   5       25.25       23.02      1.38 o 
  -2  -3   5       96.03       93.04      1.90 o 
  -1  -3   5       83.67       80.36      1.74 o 
   0  -3   5      355.14      368.41     20.35 o 
   1  -3   5      741.64      695.25      4.66 o 
   3  -3   5       82.65       76.04      2.88 o 
   4  -3   5       63.44       54.43      1.69 o 
   5  -3   5       13.52       11.51      0.78 o 
   6  -3   5        1.05        0.70      0.38 o 
  -7  -2   5        2.77        3.86      0.75 o 
  -6  -2   5        2.24        2.09      0.96 o 
  -5  -2   5        8.46        7.84      0.52 o 
  -4  -2   5       46.19       49.25      2.00 o 
  -3  -2   5       72.19       64.29      1.82 o 
  -2  -2   5       11.46       12.26      1.00 o 
  -1  -2   5       39.68       39.60      1.39 o 
   0  -2   5      780.26      910.88      4.47 o 
   1  -2   5      288.53      316.55      3.25 o 
   4  -2   5        9.52        9.76      0.98 o 
   5  -2   5        1.59        1.34      0.69 o 
   6  -2   5        0.41        0.26      0.43 o 
  -7  -1   5        7.06        6.82      0.85 o 
  -6  -1   5        0.99        1.08      0.99 o 
  -5  -1   5       13.06       14.06      0.81 o 
  -4  -1   5        9.35        9.41      0.50 o 
  -3  -1   5      187.93      164.41      2.58 o 
  -2  -1   5      105.75       87.04      1.75 o 
  -1  -1   5      456.91      413.74      3.57 o 
   0  -1   5       87.38      114.05      1.85 o 
   1  -1   5       27.07       32.86      1.18 o 
   2  -1   5      114.03      121.42      2.03 o 
   3  -1   5       15.19       12.45      1.25 o 
   4  -1   5       15.76       18.29      1.03 o 
   5  -1   5        2.75        4.01      0.56 o 
   6  -1   5        3.03        1.99      0.60 o 
  -7   0   5        0.08       -0.55      0.80 o 
  -5   0   5       38.17       43.05      0.86 o 
  -4   0   5       63.02       66.33      2.29 o 
  -3   0   5       24.81       19.06      1.15 o 
  -1   0   5      143.31      118.92      2.17 o 
   0   0   5      153.80      182.61      2.33 o 
   1   0   5      129.05      106.13      1.87 o 
   2   0   5      137.88      127.45      2.25 o 
   3   0   5       43.90       36.72      1.57 o 
   4   0   5       14.11       11.47      1.91 o 
   5   0   5        0.08       -0.02      0.53 o 
   6   0   5        3.69        2.55      0.60 o 
  -7   1   5        7.07        8.71      0.83 o 
  -5   1   5       13.19       16.27      0.94 o 
  -4   1   5        9.39        8.85      0.86 o 
  -2   1   5      101.51       94.16      2.00 o 
  -1   1   5      456.68      398.77      3.47 o 
   0   1   5       87.61      104.47      2.00 o 
   1   1   5       29.99       28.26      1.27 o 
   2   1   5      115.19      113.75      2.31 o 
   3   1   5       15.40       13.77      1.32 o 
   4   1   5       16.22       12.27      0.85 o 
   5   1   5        2.80        2.48      0.75 o 
   6   1   5        3.00        2.42      0.58 o 
  -7   2   5        2.76        4.89      0.76 o 
  -5   2   5        8.44        9.15      0.83 o 
  -4   2   5       45.40       45.71      1.70 o 
  -3   2   5       72.24       78.61      2.06 o 
  -2   2   5       11.63       12.62      1.36 o 
  -1   2   5       38.77       38.71      1.43 o 
   2   2   5       35.07       32.47      1.57 o 
   3   2   5       71.89       68.11      2.14 o 
   4   2   5        9.28        5.91      0.80 o 
   5   2   5        1.59        1.20      0.66 o 
   6   2   5        0.42        1.61      0.52 o 
  -7   3   5        0.04        0.11      0.60 o 
  -3   3   5       24.35       22.31      1.49 o 
  -2   3   5       94.73       99.67      2.00 o 
  -1   3   5       83.83       86.10      1.99 o 
   1   3   5      743.14      717.15      5.26 o 
   2   3   5       76.08       78.78      2.20 o 
   3   3   5       82.83       77.79      2.28 o 
   4   3   5       63.81       58.14      1.19 o 
   5   3   5       13.55       14.10      0.77 o 
   0   4   5       33.68       30.69      1.45 o 
   1   4   5       19.54       21.58      1.49 o 
   2   4   5       97.02       92.26      2.37 o 
   3   4   5       29.87       29.83      1.87 o 
   1   5   5       11.46       10.46      1.36 o 
   2   5   5       27.19       26.45      1.67 o 
  -3  -9   6        1.06        1.36      0.68 o 
  -2  -9   6        0.73        0.91      0.77 o 
  -1  -9   6        4.16        4.47      0.85 o 
   0  -9   6        7.73        8.62      0.53 o 
   1  -9   6        3.28        3.55      0.61 o 
   2  -9   6        3.28        3.85      0.57 o 
  -4  -8   6        4.33        7.69      0.83 o 
  -3  -8   6        6.75        7.34      1.26 o 
  -2  -8   6        0.79        1.10      0.51 o 
  -1  -8   6       10.38       10.87      1.22 o 
   0  -8   6        3.15        3.07      0.45 o 
   1  -8   6       11.73       11.04      0.80 o 
   2  -8   6        2.09        1.49      0.70 o 
   3  -8   6        0.36       -0.60      0.61 o 
  -5  -7   6        1.25        1.48      0.78 o 
  -4  -7   6        3.76        2.95      0.95 o 
  -3  -7   6        0.94        1.00      0.56 o 
  -2  -7   6        5.64        6.31      1.12 o 
  -1  -7   6       19.53       22.81      1.00 o 
   0  -7   6       22.52       20.03      0.82 o 
   1  -7   6        7.38        6.15      0.71 o 
   2  -7   6        6.99        5.88      0.80 o 
   3  -7   6        1.28        1.82      0.78 o 
   4  -7   6        7.32        7.42      0.58 o 
  -5  -6   6        4.46        3.89      0.93 o 
  -4  -6   6       25.18       25.00      0.71 o 
  -3  -6   6        6.67        6.18      0.64 o 
  -2  -6   6       20.50       19.58      1.27 o 
  -1  -6   6       18.49       17.93      0.67 o 
   0  -6   6       33.83       31.18      2.84 o 
   1  -6   6       17.91       14.68      0.68 o 
   2  -6   6       17.36       13.74      0.67 o 
   3  -6   6        9.35        9.49      0.64 o 
   4  -6   6        2.60        3.00      0.64 o 
   5  -6   6        0.29        0.31      0.57 o 
  -6  -5   6        0.27       -0.45      0.77 o 
  -5  -5   6        5.98        5.36      0.60 o 
  -4  -5   6        9.54        9.21      0.64 o 
  -3  -5   6        3.24        3.83      0.62 o 
  -2  -5   6      260.18      271.77      1.64 o 
  -1  -5   6      101.14      103.50      2.42 o 
   0  -5   6       12.11       10.23      0.58 o 
   1  -5   6       19.88       19.52      0.63 o 
   2  -5   6       80.03       68.17      1.19 o 
   3  -5   6       14.17       10.70      0.66 o 
   4  -5   6        6.01        5.30      0.85 o 
   5  -5   6        2.74        3.41      0.74 o 
  -6  -4   6        2.92        3.84      0.93 o 
  -5  -4   6       15.63       14.33      0.57 o 
  -4  -4   6        6.88        6.23      0.61 o 
  -3  -4   6        7.20        7.49      0.64 o 
  -2  -4   6       38.66       42.50      1.71 o 
  -1  -4   6       88.26       68.97      2.11 o 
   0  -4   6      320.92      295.64      3.77 o 
   1  -4   6       84.93       86.93      2.19 o 
   2  -4   6      122.76      100.27      2.18 o 
   3  -4   6       15.85       13.16      0.68 o 
   4  -4   6       14.16       12.28      0.62 o 
   5  -4   6        0.66        0.94      0.42 o 
  -6  -3   6        0.87        1.21      0.47 o 
  -5  -3   6        2.86        2.74      0.53 o 
  -4  -3   6       27.28       26.55      0.84 o 
  -3  -3   6       19.52       17.01      1.36 o 
  -1  -3   6       45.55       38.49      1.58 o 
   0  -3   6      148.33      165.24     10.18 o 
   1  -3   6       23.42       25.46      1.39 o 
   3  -3   6      134.57      114.12      9.02 o 
   4  -3   6      120.13      105.74      1.54 o 
   5  -3   6        1.03        0.53      0.49 o 
  -7  -2   6        2.21        2.73      0.86 o 
  -6  -2   6        2.03        2.67      0.94 o 
  -5  -2   6        2.69        2.40      0.47 o 
  -4  -2   6       38.25       39.57      1.01 o 
  -3  -2   6        8.74        8.14      1.10 o 
  -1  -2   6      159.54      143.58      2.49 o 
   0  -2   6      579.41      782.38      4.88 o 
   1  -2   6      185.71      214.73      2.18 o 
   3  -2   6       20.08       22.47      0.93 o 
   4  -2   6       20.89       17.21      0.91 o 
   5  -2   6        3.67        2.76      0.66 o 
   6  -2   6        0.10        0.04      0.45 o 
  -7  -1   6        0.60       -0.24      0.74 o 
  -6  -1   6        6.17        7.06      0.62 o 
  -5  -1   6       18.45       18.61      0.69 o 
  -4  -1   6       34.64       29.79      1.30 o 
  -2  -1   6      301.58      272.51      3.25 o 
  -1  -1   6      210.10      199.40      2.86 o 
   0  -1   6       12.16       14.97      1.26 o 
   1  -1   6      163.98      160.64      2.28 o 
   2  -1   6      115.83      112.64      2.19 o 
   4  -1   6        5.89        4.99      0.59 o 
   5  -1   6        0.32        0.23      0.65 o 
   6  -1   6        2.96        2.84      0.52 o 
  -7   0   6        0.09       -0.23      0.75 o 
  -6   0   6        1.03        1.64      0.75 o 
  -5   0   6        1.98        2.54      0.56 o 
  -4   0   6       92.58       83.21      1.40 o 
  -2   0   6      217.00      231.24      3.09 o 
  -1   0   6        1.52        1.95      1.04 o 
   0   0   6       37.55       41.21      1.60 o 
   1   0   6        4.21        3.62      0.98 o 
   2   0   6       13.22       11.96      1.25 o 
   3   0   6       62.12       59.11      1.02 o 
   4   0   6        4.88        4.00      0.75 o 
   5   0   6        0.03       -0.26      0.64 o 
   6   0   6        0.99        1.11      0.50 o 
  -7   1   6        0.59        0.53      0.74 o 
  -5   1   6       18.74       20.15      1.03 o 
  -4   1   6       34.56       29.40      1.01 o 
  -3   1   6        6.04        4.98      1.20 o 
  -2   1   6      302.90      250.93      3.36 o 
  -1   1   6      213.58      225.19      2.83 o 
   0   1   6       12.55        9.66      1.23 o 
   1   1   6      164.28      143.60      2.50 o 
   2   1   6      114.95       96.66      2.33 o 
   3   1   6       63.34       55.33      1.08 o 
   4   1   6        5.69        3.94      0.77 o 
   5   1   6        0.34        0.47      0.64 o 
   6   1   6        2.97        3.61      0.54 o 
  -7   2   6        2.22        2.63      0.69 o 
  -5   2   6        2.62        2.53      0.79 o 
  -4   2   6       38.51       42.59      0.97 o 
  -3   2   6        9.11        8.19      1.37 o 
  -2   2   6       47.04       44.95      1.68 o 
  -1   2   6      157.51      174.26      2.69 o 
   2   2   6       26.34       23.97      1.52 o 
   3   2   6       21.24       20.77      0.86 o 
   4   2   6       21.23       16.01      0.89 o 
   5   2   6        3.69        3.49      0.65 o 
  -7   3   6        0.26        0.84      0.58 o 
  -3   3   6       19.78       23.28      1.50 o 
  -2   3   6       36.29       36.88      1.55 o 
  -1   3   6       44.63       53.02      1.74 o 
   1   3   6       24.80       19.68      1.47 o 
   2   3   6       76.25       60.89      2.14 o 
   3   3   6      133.98      119.05      7.55 o 
   4   3   6      119.50      123.59      1.58 o 
   0   4   6      321.45      292.18      3.61 o 
   1   4   6       86.31       82.85      2.31 o 
   2   4   6      121.85       98.28      2.61 o 
   1   5   6       19.67       17.73      1.58 o 
  -2  -9   7        6.11        9.51      0.69 o 
  -1  -9   7        6.97        5.90      0.55 o 
   0  -9   7        2.04        2.67      0.55 o 
   1  -9   7        6.60        8.54      0.58 o 
   2  -9   7        0.40        0.93      0.45 o 
  -3  -8   7        0.83        1.51      0.45 o 
  -2  -8   7        3.48        3.67      0.76 o 
  -1  -8   7        3.53        3.49      0.48 o 
   0  -8   7        6.56        7.04      0.56 o 
   1  -8   7       12.01       11.57      0.76 o 
   2  -8   7        2.75        2.60      0.64 o 
   3  -8   7       11.72       14.29      0.57 o 
  -4  -7   7        3.04        3.50      0.47 o 
  -3  -7   7        0.43        1.26      1.03 o 
  -2  -7   7        8.52        8.34      1.43 o 
  -1  -7   7       19.99       19.24      3.68 o 
   0  -7   7        4.57        3.36      0.57 o 
   1  -7   7        9.29        8.15      0.82 o 
   2  -7   7        8.79        6.71      0.76 o 
   3  -7   7       15.80       13.75      0.74 o 
  -5  -6   7        6.09        6.92      0.54 o 
  -4  -6   7        0.69        0.59      0.51 o 
  -3  -6   7        4.48        3.38      0.60 o 
  -2  -6   7        7.00        5.89      0.81 o 
  -1  -6   7      101.25       97.28      8.50 o 
   0  -6   7       70.88       60.61      1.40 o 
   1  -6   7        7.53        6.10      0.62 o 
   2  -6   7       18.97       15.77      1.04 o 
   3  -6   7       13.56       11.30      2.01 o 
   4  -6   7        0.67        0.61      0.74 o 
  -6  -5   7        0.77        0.87      0.66 o 
  -5  -5   7        5.20        4.87      0.57 o 
  -4  -5   7        5.92        5.35      0.59 o 
  -3  -5   7       86.30       84.70      7.12 o 
  -2  -5   7       71.25       65.70      1.80 o 
  -1  -5   7      104.20       96.05      1.38 o 
   0  -5   7       20.36       15.87      0.64 o 
   1  -5   7      103.16       94.08      2.43 o 
   2  -5   7       33.46       23.28      1.79 o 
   3  -5   7        0.02       -0.36      0.57 o 
   4  -5   7        0.12        0.58      0.73 o 
   5  -5   7        0.46        1.06      0.59 o 
  -6  -4   7        0.83        0.58      0.46 o 
  -5  -4   7        8.40        8.44      0.76 o 
  -4  -4   7       14.64       14.71      0.70 o 
  -3  -4   7       34.38       34.01      1.71 o 
  -2  -4   7        4.89        3.95      0.62 o 
  -1  -4   7       74.13       61.10      2.20 o 
   0  -4   7       15.58       14.64      1.02 o 
   1  -4   7        8.25       10.36      0.81 o 
   2  -4   7       32.90       26.51      1.17 o 
   3  -4   7        1.40        0.73      0.58 o 
   4  -4   7        7.85        6.55      0.89 o 
   5  -4   7        0.69        0.94      0.68 o 
  -6  -3   7        0.28        0.30      0.52 o 
  -5  -3   7        7.58        6.48      0.63 o 
  -4  -3   7        3.44        3.76      0.67 o 
  -3  -3   7       50.22       55.17      1.22 o 
  -2  -3   7      102.37       91.61      2.41 o 
  -1  -3   7       38.92       31.50      1.48 o 
   0  -3   7       27.01       32.22      1.68 o 
   2  -3   7       15.12       13.30      1.21 o 
   3  -3   7        7.88        6.73      0.61 o 
   4  -3   7        0.98        0.38      0.52 o 
   5  -3   7        0.73        1.47      0.42 o 
  -6  -2   7        2.22        1.78      0.51 o 
  -5  -2   7       18.29       19.14      0.92 o 
  -2  -2   7       16.75       16.94      1.48 o 
  -1  -2   7       98.48       80.94      2.01 o 
   0  -2   7       68.49       67.29      1.79 o 
   1  -2   7        4.25        3.71      1.01 o 
   3  -2   7      152.04      134.94      1.71 o 
   4  -2   7       47.71       43.04      1.28 o 
   5  -2   7        4.68        4.16      0.67 o 
  -7  -1   7        2.58        3.54      0.68 o 
  -6  -1   7        0.23        0.75      0.53 o 
  -5  -1   7        3.07        2.51      0.55 o 
  -4  -1   7       29.32       23.52      1.04 o 
  -3  -1   7        9.91       10.63      1.34 o 
  -2  -1   7      115.50      111.78      2.53 o 
  -1  -1   7       83.00       76.54      1.97 o 
   0  -1   7       46.55       62.24      1.83 o 
   1  -1   7      388.30      417.58      3.82 o 
   2  -1   7      227.82      242.86      3.28 o 
   3  -1   7       33.93       28.85      1.00 o 
   4  -1   7        9.67        9.78      0.81 o 
   5  -1   7       11.20        9.26      0.69 o 
  -7   0   7        1.47        1.84      0.71 o 
  -6   0   7        0.38        1.56      0.69 o 
  -5   0   7        0.36        0.19      0.53 o 
  -4   0   7        1.24        1.30      0.68 o 
  -3   0   7        0.09        0.80      1.16 o 
  -2   0   7       18.95       20.33      1.51 o 
  -1   0   7      363.87      347.42      3.64 o 
   0   0   7      174.26      222.05      3.05 o 
   1   0   7      141.80      146.45      2.50 o 
   2   0   7       46.15       46.01      1.85 o 
   3   0   7       16.63       15.11      1.04 o 
   4   0   7        1.36        1.38      0.70 o 
   5   0   7        0.43        0.91      0.59 o 
  -7   1   7        2.59        3.73      0.72 o 
  -6   1   7        0.24        0.27      0.66 o 
  -5   1   7        3.03        2.78      0.56 o 
  -4   1   7       29.31       24.12      1.03 o 
  -3   1   7        9.66        9.90      1.50 o 
  -2   1   7      118.82      104.36      2.43 o 
  -1   1   7       83.66       80.90      2.04 o 
   0   1   7       47.87       60.14      1.99 o 
   1   1   7      390.62      402.53      4.20 o 
   2   1   7      224.04      217.64      3.48 o 
   3   1   7       33.80       29.27      0.85 o 
   4   1   7        9.98        8.69      0.76 o 
   5   1   7       11.25       10.76      0.70 o 
  -7   2   7        0.99        1.09      0.63 o 
  -5   2   7       18.13       21.86      1.01 o 
  -4   2   7       31.40       28.96      1.63 o 
  -3   2   7        6.53        6.14      1.28 o 
  -2   2   7       16.66       17.81      1.40 o 
  -1   2   7       98.68      107.31      2.44 o 
   1   2   7        4.02        2.60      1.20 o 
   2   2   7       55.69       54.30      3.54 o 
   3   2   7      153.25      135.77      1.65 o 
   4   2   7       47.19       41.79      1.07 o 
   5   2   7        4.68        4.86      0.64 o 
  -3   3   7       49.74       54.91      1.94 o 
  -2   3   7      104.16      121.79      2.55 o 
  -1   3   7       39.01       39.10      1.79 o 
   0   3   7       26.07       26.33      1.57 o 
   1   3   7       24.66       21.14      1.58 o 
   2   3   7       14.56       11.63      1.60 o 
   3   3   7        8.01        7.35      0.79 o 
   0   4   7       16.69       13.43      1.55 o 
   1   4   7        7.99        7.57      1.42 o 
   1   5   7      102.11       91.57      2.61 o 
   1  -9   8        0.25        0.81      0.43 o 
  -3  -8   8        1.11        0.97      0.51 o 
  -2  -8   8        0.76        0.56      0.57 o 
  -1  -8   8        2.24        2.42      0.44 o 
   0  -8   8        4.98        4.72      0.47 o 
   1  -8   8        2.40        2.86      0.63 o 
   2  -8   8        6.41        8.10      0.60 o 
  -4  -7   8        3.62        3.05      0.56 o 
  -3  -7   8        4.21        3.29      0.64 o 
  -2  -7   8        4.23        2.56      0.67 o 
  -1  -7   8        6.14        6.11      0.91 o 
   0  -7   8        0.39        0.04      0.51 o 
   1  -7   8        4.93        3.61      0.72 o 
   2  -7   8        2.71        1.88      0.67 o 
   3  -7   8        5.87        6.70      0.59 o 
  -5  -6   8        0.51        0.43      0.51 o 
  -4  -6   8        3.81        4.22      0.64 o 
  -3  -6   8       10.88        8.32      0.78 o 
  -2  -6   8        5.62        4.11      0.78 o 
  -1  -6   8       16.59       14.96      2.25 o 
   0  -6   8        3.95        3.24      0.62 o 
   1  -6   8       17.18       13.47      0.64 o 
   2  -6   8        1.39        1.52      0.75 o 
   3  -6   8       20.24       21.29      0.77 o 
  -5  -5   8        0.51        0.04      0.63 o 
  -4  -5   8        5.90        6.08      0.72 o 
  -3  -5   8        9.62        7.71      0.84 o 
  -2  -5   8       14.14       16.21      2.11 o 
  -1  -5   8       67.58       59.88      3.63 o 
   0  -5   8       22.57       17.32      1.55 o 
   1  -5   8       91.25       77.13      5.39 o 
   2  -5   8       17.00       17.15      1.50 o 
   3  -5   8        7.23        6.82      0.57 o 
   4  -5   8        3.14        3.78      0.72 o 
  -6  -4   8        0.80        0.71      0.54 o 
  -5  -4   8        4.03        2.77      0.49 o 
  -4  -4   8        3.54        2.98      0.65 o 
  -3  -4   8      100.71       91.23      1.43 o 
  -2  -4   8      150.47      143.75      8.17 o 
  -1  -4   8       45.40       45.87      0.98 o 
   0  -4   8       39.41       37.34      2.72 o 
   1  -4   8       17.59       15.07      0.79 o 
   2  -4   8       33.25       28.81      0.78 o 
   3  -4   8       10.15       11.40      0.63 o 
   4  -4   8        0.27        0.54      0.78 o 
  -6  -3   8        3.49        2.66      0.66 o 
  -5  -3   8       12.16       10.27      0.56 o 
  -4  -3   8        7.87        4.52      0.73 o 
  -3  -3   8       39.03       45.65      2.43 o 
  -2  -3   8       99.49       83.86      6.11 o 
  -1  -3   8      155.38      155.69      9.59 o 
   0  -3   8       91.88       82.47      1.21 o 
   1  -3   8       28.95       30.61      1.17 o 
   2  -3   8       12.08        8.71      0.66 o 
   3  -3   8        8.14        7.53      0.59 o 
   4  -3   8        0.05        0.04      0.47 o 
   5  -3   8        0.08        0.19      0.57 o 
  -6  -2   8        0.19       -0.01      0.45 o 
  -5  -2   8       20.57       16.96      0.65 o 
  -3  -2   8        6.42        4.16      0.87 o 
  -2  -2   8       22.46       20.98      1.82 o 
  -1  -2   8      124.31      135.66      2.53 o 
   0  -2   8       33.86       37.35      1.18 o 
   2  -2   8       41.94       39.77      0.79 o 
   3  -2   8       73.99       68.97      1.28 o 
   4  -2   8        8.76        8.03      1.18 o 
   5  -2   8        5.97        5.11      0.56 o 
  -6  -1   8        0.30        0.18      0.49 o 
  -5  -1   8        2.49        1.94      0.53 o 
  -4  -1   8        1.05        1.20      0.83 o 
  -3  -1   8       10.48        9.09      1.08 o 
  -2  -1   8       44.29       36.02      1.82 o 
  -1  -1   8       37.48       40.17      1.70 o 
   0  -1   8       29.83       35.76      1.67 o 
   1  -1   8       71.76       83.11      2.13 o 
   2  -1   8       60.73       60.10      1.16 o 
   3  -1   8       49.50       43.76      1.11 o 
   4  -1   8       20.16       17.43      0.83 o 
   5  -1   8        7.10        7.69      0.61 o 
  -6   0   8        2.55        2.91      0.68 o 
  -5   0   8        0.53        0.26      0.51 o 
  -4   0   8        6.59        5.32      0.89 o 
  -3   0   8        0.07       -0.41      0.85 o 
  -2   0   8        3.87        3.49      1.17 o 
  -1   0   8        1.10        2.78      1.14 o 
   0   0   8       46.78       52.10      1.88 o 
   1   0   8      250.16      296.04      3.72 o 
   2   0   8       54.55       48.86      5.74 o 
   3   0   8       30.39       23.81      0.93 o 
   4   0   8        9.67        8.76      0.73 o 
   5   0   8        4.06        3.90      0.59 o 
  -6   1   8        0.29        0.25      0.63 o 
  -5   1   8        2.52        2.08      0.56 o 
  -4   1   8        1.02        0.95      0.80 o 
  -3   1   8       10.73        9.07      0.64 o 
  -2   1   8       42.82       40.04      1.80 o 
  -1   1   8       36.49       48.47      1.98 o 
   1   1   8       70.30       83.05      2.27 o 
   2   1   8       62.56       60.06      1.15 o 
   3   1   8       49.60       41.36      1.09 o 
   4   1   8       20.32       17.41      0.84 o 
  -4   2   8       12.90       12.36      0.91 o 
  -3   2   8        6.59        6.02      0.97 o 
  -2   2   8       22.00       24.73      1.55 o 
  -1   2   8      125.50      155.49      2.94 o 
   1   2   8       10.48       11.41      1.43 o 
   3   2   8       72.46       62.09      1.24 o 
  -3   3   8       39.18       48.82      2.08 o 
   0   3   8       91.64       89.80      2.44 o 
   1   3   8       28.53       33.37      2.00 o 
   0   4   8       38.67       39.56      1.92 o 
  -3  -8   9        7.30        9.46      0.51 o 
  -2  -8   9        3.09        3.86      0.54 o 
  -1  -8   9        4.88        5.04      0.60 o 
   0  -8   9       10.55       12.37      0.77 o 
   1  -8   9        2.70        2.76      0.54 o 
   2  -8   9        0.83        1.43      0.42 o 
  -4  -7   9        2.06        2.43      0.52 o 
  -3  -7   9        3.09        3.40      0.60 o 
  -2  -7   9       10.14        8.28      0.70 o 
  -1  -7   9        6.01        5.76      0.59 o 
   0  -7   9        9.51        9.77      0.54 o 
   1  -7   9        6.86        6.80      0.69 o 
   2  -7   9       20.23       22.32      0.72 o 
  -5  -6   9        2.28        2.29      0.47 o 
  -4  -6   9        0.50       -0.01      0.55 o 
  -3  -6   9        3.94        2.68      0.68 o 
  -2  -6   9       22.72       17.75      0.87 o 
  -1  -6   9        1.24        0.74      0.54 o 
   0  -6   9        5.62        6.01      0.58 o 
   1  -6   9        3.69        3.67      0.55 o 
   2  -6   9       30.03       29.19      0.86 o 
   3  -6   9        4.36        5.08      0.57 o 
  -5  -5   9        0.63        0.77      0.61 o 
  -4  -5   9        0.77        1.20      0.64 o 
  -3  -5   9       11.42        9.09      0.83 o 
  -2  -5   9       25.78       22.43      1.03 o 
  -1  -5   9        7.72        7.60      0.65 o 
   0  -5   9        8.29        7.62      0.64 o 
   1  -5   9        1.64        1.14      0.59 o 
   2  -5   9        6.96        4.47      0.77 o 
   3  -5   9        1.49        1.47      0.62 o 
  -5  -4   9        0.90        0.67      0.45 o 
  -4  -4   9       20.72       16.09      0.80 o 
  -3  -4   9       18.03       15.49      1.00 o 
  -2  -4   9       80.76       75.46      1.47 o 
  -1  -4   9       19.27       19.29      0.95 o 
   0  -4   9       39.79       34.92      1.02 o 
   1  -4   9       19.17       16.81      3.00 o 
   2  -4   9        0.52        0.51      0.47 o 
   3  -4   9        2.59        2.96      0.57 o 
   4  -4   9        2.78        4.01      0.64 o 
  -6  -3   9        2.82        1.53      0.61 o 
  -5  -3   9        0.67        0.54      0.47 o 
  -4  -3   9        8.87        6.38      0.74 o 
  -3  -3   9       21.54       21.38      1.07 o 
  -2  -3   9       62.53       57.42      1.29 o 
  -1  -3   9        8.52        8.83      0.56 o 
   0  -3   9       34.23       32.39      1.51 o 
   1  -3   9       79.44       78.47      1.69 o 
   2  -3   9       11.67       12.14      0.65 o 
   3  -3   9        2.76        1.70      0.87 o 
   4  -3   9        3.43        3.06      0.74 o 
  -6  -2   9        1.21        0.39      0.56 o 
  -5  -2   9        1.30        0.67      0.48 o 
  -3  -2   9       11.67       11.84      1.25 o 
  -2  -2   9       13.66       13.06      0.95 o 
  -1  -2   9      111.86      109.59      2.15 o 
   0  -2   9       67.20       68.27      2.75 o 
   1  -2   9       19.26       21.38      0.80 o 
   2  -2   9       16.89       16.77      1.07 o 
   3  -2   9        4.16        3.67      0.55 o 
   5  -2   9        0.74        1.05      0.54 o 
  -6  -1   9        0.30        0.22      0.61 o 
  -5  -1   9        0.37        0.33      0.49 o 
  -4  -1   9        1.35        1.22      0.84 o 
  -3  -1   9       35.20       26.79      1.15 o 
  -2  -1   9       64.64       55.03      1.27 o 
  -1  -1   9       12.59       12.05      0.85 o 
   0  -1   9       13.53       13.93      0.95 o 
   1  -1   9       22.89       22.40      1.18 o 
   3  -1   9       10.30        8.64      0.75 o 
   5  -1   9       14.82       20.08      0.77 o 
  -6   0   9        0.08        0.14      0.49 o 
  -5   0   9        0.39       -0.06      0.49 o 
  -4   0   9        2.17        2.06      0.84 o 
  -3   0   9       30.44       27.83      1.84 o 
  -2   0   9        4.35        6.15      1.24 o 
  -1   0   9       76.76       82.39      2.44 o 
   0   0   9      182.01      173.86      2.07 o 
   1   0   9      218.77      216.38     19.65 o 
   3   0   9        3.74        4.58      0.71 o 
   5   0   9        1.30        2.10      0.59 o 
  -6   1   9        0.31        0.20      0.62 o 
  -5   1   9        0.39       -0.15      0.68 o 
  -4   1   9        1.36        0.13      0.83 o 
  -3   1   9       35.45       31.32      1.80 o 
  -2   1   9       66.12       63.80      1.36 o 
  -1   1   9       12.67       12.39      0.77 o 
   0   1   9       13.94       14.62      0.91 o 
   1   1   9       21.63       22.32      1.74 o 
   5   1   9       14.65       19.85      0.69 o 
  -5   2   9        1.34        0.97      0.66 o 
  -3   2   9       11.48        8.71      1.29 o 
  -2   2   9       13.91       15.31      1.85 o 
   0   2   9       66.86       65.75      3.63 o 
   1   2   9       19.51       19.84      0.91 o 
   2   2   9       17.63       19.36      1.06 o 
   3   2   9        3.87        3.11      0.83 o 
   4   2   9        0.36        0.55      0.67 o 
   0   3   9       33.95       32.07      1.95 o 
   1   3   9       80.61       78.99      1.45 o 
  -2  -8  10        1.89        2.02      0.46 o 
  -1  -8  10        7.51        9.16      0.53 o 
  -3  -7  10        0.40        0.57      0.51 o 
  -2  -7  10        0.86        0.90      0.58 o 
  -1  -7  10        2.30        2.43      0.64 o 
   0  -7  10        4.71        4.76      0.45 o 
   1  -7  10       15.20       16.77      0.68 o 
   2  -7  10        2.74        2.61      0.49 o 
  -4  -6  10        0.75        0.96      0.45 o 
  -3  -6  10        5.88        5.96      0.66 o 
  -2  -6  10        0.28        0.15      0.66 o 
  -1  -6  10       11.27       10.27      0.83 o 
   0  -6  10        9.02        8.55      0.65 o 
   1  -6  10        3.84        3.64      0.50 o 
   2  -6  10        9.39       10.82      0.66 o 
  -5  -5  10        1.08        1.41      0.55 o 
  -4  -5  10        2.02        2.14      0.60 o 
  -3  -5  10        5.04        6.24      0.77 o 
  -2  -5  10       15.04       13.28      0.92 o 
  -1  -5  10       20.16       19.08      0.67 o 
   0  -5  10        3.15        3.50      0.60 o 
   1  -5  10       16.75       16.37      0.65 o 
   2  -5  10        6.47        5.67      0.71 o 
  -5  -4  10        0.14        0.48      0.39 o 
  -4  -4  10       10.36        9.08      0.68 o 
  -3  -4  10        4.76        4.93      0.84 o 
  -2  -4  10        2.61        1.85      0.69 o 
  -1  -4  10       21.16       19.79      0.94 o 
   0  -4  10       48.03       41.68      1.05 o 
   1  -4  10       40.62       40.16      6.75 o 
   2  -4  10        8.49        9.96      1.66 o 
   3  -4  10        6.33        9.28      0.75 o 
  -5  -3  10        0.16        0.05      0.43 o 
  -4  -3  10        6.32        4.31      0.68 o 
  -3  -3  10       72.28       72.68      1.40 o 
  -2  -3  10       61.54       63.58      1.72 o 
  -1  -3  10       45.79       49.28      1.54 o 
   0  -3  10        5.82        5.87      0.59 o 
   1  -3  10       14.72       16.19      1.24 o 
   2  -3  10       11.13       11.44      0.61 o 
   3  -3  10        2.21        2.86      0.77 o 
   4  -3  10        0.43        0.90      0.55 o 
  -6  -2  10        0.01       -0.03      0.52 o 
  -5  -2  10       10.22        7.34      0.69 o 
  -4  -2  10       32.96       35.80      1.13 o 
  -3  -2  10        2.44        2.14      0.70 o 
  -2  -2  10       17.91       16.79      1.29 o 
  -1  -2  10      114.09      113.66      1.67 o 
   0  -2  10        4.95        3.92      0.84 o 
   1  -2  10        2.59        2.24      0.58 o 
   2  -2  10        4.56        5.19      0.90 o 
   3  -2  10        9.21       10.54      0.91 o 
   4  -2  10        1.13        2.02      0.66 o 
  -6  -1  10        0.38        0.52      0.57 o 
  -5  -1  10        0.33        0.07      0.46 o 
  -4  -1  10        1.72        2.21      0.86 o 
  -3  -1  10        0.10        0.01      1.10 o 
  -2  -1  10        7.06        7.10      0.92 o 
  -1  -1  10       34.14       38.00      1.07 o 
   0  -1  10        2.11        2.85      0.80 o 
   1  -1  10      143.84      139.32      2.11 o 
   2  -1  10       17.43       15.76      1.07 o 
   4  -1  10        2.09        2.48      0.68 o 
  -6   0  10        0.02        0.02      0.55 o 
  -5   0  10        1.17        0.81      0.49 o 
  -4   0  10        2.26        2.78      0.85 o 
  -3   0  10        0.07       -0.03      0.67 o 
  -2   0  10        1.71        2.98      0.95 o 
  -1   0  10        7.27        6.06      0.73 o 
   0   0  10        3.37        3.42      0.82 o 
   1   0  10       46.86       49.90      1.41 o 
   2   0  10       10.50       12.66      1.01 o 
   3   0  10       23.03       26.03      1.08 o 
   4   0  10        6.91        8.82      0.77 o 
  -6   1  10        0.39        0.44      0.55 o 
  -5   1  10        0.34        0.18      0.66 o 
  -4   1  10        1.75        2.08      0.82 o 
  -3   1  10        0.13       -0.06      1.24 o 
  -2   1  10        6.68        6.30      0.98 o 
  -1   1  10       34.31       35.65      2.46 o 
   0   1  10        1.92        0.71      0.67 o 
   1   1  10      142.23      126.85      1.91 o 
   2   1  10       18.00       15.93      1.00 o 
   3   1  10        4.62        3.07      0.79 o 
   4   1  10        1.99        1.64      0.62 o 
  -5   2  10       10.19        7.63      0.72 o 
  -3   2  10        2.35        1.74      1.20 o 
  -2   2  10       18.20       16.71      1.41 o 
   0   2  10        5.03        4.25      0.85 o 
   1   2  10        2.51        2.01      0.79 o 
   2   2  10        4.34        3.09      0.78 o 
   3   2  10        9.28        9.25      0.80 o 
   4   2  10        1.17        1.07      0.54 o 
  -3   3  10       72.36       85.30      1.94 o 
  -2   3  10       60.47       66.32      1.84 o 
  -1   3  10       45.22       56.99      1.77 o 
   1   3  10       14.33       15.22      0.93 o 
   2   3  10       10.94       11.57      0.83 o 
  -3  -7  11        1.37        1.83      0.42 o 
  -2  -7  11        7.94        9.30      0.57 o 
  -1  -7  11        7.46        9.01      0.60 o 
   0  -7  11        7.80        7.56      0.55 o 
  -4  -6  11        3.24        3.66      0.51 o 
  -3  -6  11        3.62        5.19      0.59 o 
  -2  -6  11        4.11        4.69      0.66 o 
  -1  -6  11        7.34        7.78      0.74 o 
   0  -6  11        5.01        4.06      0.71 o 
  -5  -5  11        0.10       -0.08      0.41 o 
  -4  -5  11        4.71        5.94      0.66 o 
  -3  -5  11        5.59        6.82      0.71 o 
  -2  -5  11        0.83        0.59      0.74 o 
  -1  -5  11        1.65        1.13      0.79 o 
   0  -5  11        4.03        5.11      0.86 o 
   1  -5  11       15.38       15.54      2.76 o 
  -5  -4  11        0.01       -0.26      0.34 o 
  -4  -4  11        0.70        1.30      0.42 o 
  -3  -4  11        4.20        5.36      0.80 o 
  -2  -4  11        0.13        0.18      0.64 o 
  -1  -4  11       19.14       17.92      1.03 o 
   1  -4  11        0.72        1.15      0.65 o 
   2  -4  11        3.15        3.69      0.69 o 
   3  -4  11        0.77        0.90      0.51 o 
  -5  -3  11        0.09        0.04      0.41 o 
  -4  -3  11        0.03        0.80      0.45 o 
  -3  -3  11        3.04        3.21      0.88 o 
  -2  -3  11        2.97        2.72      0.71 o 
  -1  -3  11        8.55        8.82      1.15 o 
   0  -3  11        7.92        6.11      0.68 o 
   1  -3  11       19.88       20.27      1.03 o 
   2  -3  11        6.70        7.55      0.79 o 
   3  -3  11        3.80        5.43      0.67 o 
  -5  -2  11        0.10       -0.04      0.44 o 
  -4  -2  11       16.55       17.48      0.96 o 
  -3  -2  11        8.79        9.29      0.76 o 
  -2  -2  11       35.33       34.22      1.50 o 
  -1  -2  11       26.73       27.23      1.39 o 
   0  -2  11       68.33       67.67      1.57 o 
   1  -2  11       16.43       16.27      1.01 o 
   2  -2  11       25.90       24.72      1.07 o 
   3  -2  11       17.59       20.38      0.93 o 
   4  -2  11        2.35        2.95      0.52 o 
  -6  -1  11        1.18        1.15      0.50 o 
  -5  -1  11        4.50        3.69      0.48 o 
  -4  -1  11       10.27       10.63      0.89 o 
  -3  -1  11       14.24       15.04      0.76 o 
  -2  -1  11       34.02       33.06      1.53 o 
  -1  -1  11       19.65       20.33      1.36 o 
   0  -1  11      109.45       91.14      1.75 o 
   1  -1  11       42.62       36.86      1.26 o 
   2  -1  11        0.30       -0.04      0.72 o 
   3  -1  11        0.09        0.00      0.67 o 
   4  -1  11        6.44        7.08      0.60 o 
  -6   0  11        0.10       -0.09      0.49 o 
  -5   0  11        1.60        1.97      0.48 o 
  -4   0  11        7.45        5.92      0.86 o 
  -3   0  11       14.85       15.16      1.36 o 
  -2   0  11       14.64       14.09      1.34 o 
  -1   0  11        3.41        4.57      1.17 o 
   0   0  11       64.79       63.90      1.52 o 
   1   0  11        1.62        0.31      0.74 o 
   2   0  11        6.91        6.48      0.83 o 
   3   0  11        3.22        4.21      0.75 o 
   4   0  11       31.15       37.09      0.84 o 
  -5   1  11        4.47        3.83      0.65 o 
  -4   1  11       10.31       10.67      0.84 o 
  -3   1  11       14.09       16.05      1.37 o 
  -2   1  11       34.23       35.86      1.65 o 
  -1   1  11       19.55       22.14      1.47 o 
   0   1  11      110.06       91.25      1.69 o 
   1   1  11       43.89       39.74      1.24 o 
   2   1  11        0.32        0.13      0.72 o 
   3   1  11        0.09        0.26      0.68 o 
   4   1  11        6.29        6.34      0.55 o 
  -5   2  11        0.10       -0.18      0.56 o 
  -3   2  11        8.92       10.15      1.36 o 
  -2   2  11       35.56       40.13      1.71 o 
  -1   2  11       26.11       26.62      1.48 o 
   0   2  11       66.94       59.32      1.40 o 
   1   2  11       16.62       16.93      0.97 o 
   2   2  11       25.79       22.22      0.98 o 
   3   2  11       17.64       21.15      0.81 o 
  -2   3  11        2.90        3.04      1.25 o 
  -1   3  11        8.80       11.74      1.37 o 
   1   3  11       19.79       20.67      0.95 o 
   2   3  11        6.53        6.35      0.73 o 
  -1  -7  12        2.21        2.45      0.42 o 
  -3  -6  12        2.48        3.53      0.47 o 
  -2  -6  12        1.17        1.33      0.54 o 
  -1  -6  12        4.98        5.14      0.60 o 
   0  -6  12       11.71       12.72      0.64 o 
  -4  -5  12        0.86        0.78      0.50 o 
  -3  -5  12        1.74        2.10      0.60 o 
  -2  -5  12        3.75        2.39      0.68 o 
  -1  -5  12        2.03        1.62      0.73 o 
   0  -5  12        9.31       10.64      0.81 o 
   1  -5  12        8.93        9.06      0.70 o 
  -4  -4  12        2.34        2.44      0.37 o 
  -3  -4  12        3.72        3.82      0.42 o 
  -2  -4  12       10.35       10.51      0.88 o 
  -1  -4  12        5.73        5.64      0.85 o 
   0  -4  12        9.22        8.93      0.90 o 
   1  -4  12        2.41        2.29      0.80 o 
   2  -4  12        1.13        1.04      0.53 o 
  -5  -3  12        0.61        0.92      0.34 o 
  -4  -3  12        1.36        1.35      0.42 o 
  -3  -3  12        5.67        6.41      0.83 o 
  -2  -3  12        4.26        4.20      0.69 o 
  -1  -3  12        3.92        3.79      1.05 o 
   0  -3  12       28.52       33.14      1.31 o 
   1  -3  12        3.62        4.48      0.59 o 
   2  -3  12        4.24        4.59      0.67 o 
   3  -3  12        0.21        0.06      0.47 o 
  -5  -2  12        1.27        1.04      0.38 o 
  -4  -2  12        5.38        5.28      0.73 o 
  -3  -2  12        4.73        4.76      0.51 o 
  -2  -2  12       13.87       14.01      1.24 o 
  -1  -2  12       33.76       38.58      1.48 o 
   0  -2  12       24.90       22.46      1.31 o 
   1  -2  12        1.58        1.00      0.75 o 
   2  -2  12       21.80       22.48      0.93 o 
   3  -2  12        1.88        1.29      0.54 o 
  -5  -1  12        1.82        1.25      0.40 o 
  -4  -1  12        7.58        6.84      0.76 o 
  -3  -1  12        5.64        6.05      0.66 o 
  -2  -1  12       17.17       16.25      1.34 o 
  -1  -1  12       17.90       18.56      1.30 o 
   0  -1  12        5.97        5.61      0.83 o 
   1  -1  12        7.54        8.19      0.87 o 
   2  -1  12       10.38       11.68      0.81 o 
   3  -1  12        0.93        0.90      0.55 o 
  -5   0  12        3.10        2.91      0.60 o 
  -4   0  12        7.67        7.93      0.74 o 
  -3   0  12        0.01        0.36      1.06 o 
  -2   0  12        2.39        2.44      1.22 o 
  -1   0  12       34.98       35.09      1.52 o 
   0   0  12       39.71       34.05      1.22 o 
   1   0  12        0.87        0.10      0.71 o 
   2   0  12        3.58        3.05      0.66 o 
   3   0  12        1.08        1.25      0.56 o 
  -5   1  12        1.80        1.31      0.56 o 
  -3   1  12        5.43        6.81      1.24 o 
  -2   1  12       17.12       17.45      1.37 o 
  -1   1  12       17.78       20.12      1.41 o 
   0   1  12        5.66        4.74      0.84 o 
   1   1  12        7.24        6.27      0.82 o 
   2   1  12       10.48       12.62      0.80 o 
   3   1  12        0.92        0.88      0.56 o 
  -5   2  12        1.28        1.29      0.48 o 
  -4   2  12        5.27        4.60      0.64 o 
  -3   2  12        4.64        4.40      1.13 o 
  -2   2  12       13.62       15.37      1.37 o 
  -1   2  12       32.79       38.02      1.59 o 
   1   2  12        1.53        1.45      0.72 o 
   2   2  12       21.62       21.50      0.85 o 
   3   2  12        1.97        2.40      0.50 o 
  -2   3  12        4.43        6.69      1.19 o 
  -1   3  12        3.79        4.23      1.17 o 
   0   3  12       28.52       35.44      1.50 o 
   1   4  12        2.45        3.61      0.97 o 
  -1  -6  13        5.67        6.55      0.47 o 
  -3  -5  13        1.10        1.14      0.46 o 
  -2  -5  13        2.37        2.15      0.56 o 
  -1  -5  13        0.77        0.81      0.60 o 
   0  -5  13        7.60        7.00      0.64 o 
  -4  -4  13        1.24        0.82      0.45 o 
  -3  -4  13        0.04       -0.06      0.39 o 
  -2  -4  13        0.59        0.72      0.68 o 
  -1  -4  13       10.38       12.21      0.83 o 
   0  -4  13        3.50        3.59      0.76 o 
   1  -4  13        3.73        3.72      0.64 o 
  -4  -3  13        1.19        0.83      0.35 o 
  -3  -3  13        1.06        0.59      0.45 o 
  -2  -3  13        1.38        1.98      0.60 o 
  -1  -3  13       14.40       20.26      1.12 o 
   0  -3  13        0.48        0.93      0.88 o 
   1  -3  13        8.96       10.50      0.88 o 
  -5  -2  13        0.22        0.25      0.37 o 
  -4  -2  13        0.22        0.40      0.38 o 
  -3  -2  13        2.82        3.18      0.65 o 
  -2  -2  13        0.12        0.53      0.63 o 
  -1  -2  13       17.48       17.39      1.21 o 
   0  -2  13        1.92        2.63      1.03 o 
   1  -2  13        3.28        2.88      0.56 o 
   2  -2  13        0.10        0.08      0.45 o 
  -5  -1  13        1.05        0.93      0.44 o 
  -4  -1  13        0.57        0.81      0.55 o 
  -3  -1  13       11.62       12.29      1.12 o 
  -2  -1  13       11.44       13.58      1.21 o 
  -1  -1  13       12.32       11.41      1.19 o 
   0  -1  13       23.90       26.23      1.28 o 
   1  -1  13       14.60       16.31      0.88 o 
   2  -1  13        4.95        5.60      0.66 o 
   3  -1  13        3.46        3.00      0.45 o 
  -5   0  13        9.95        8.72      0.53 o 
  -3   0  13        3.79        4.20      1.07 o 
  -2   0  13        2.74        2.91      1.13 o 
  -1   0  13       45.05       44.42      1.54 o 
   0   0  13        6.26        7.21      1.11 o 
   1   0  13       18.74       16.48      0.85 o 
   2   0  13        0.09        0.04      0.56 o 
   3   0  13        4.95        5.10      0.48 o 
  -4   1  13        0.58        0.67      0.56 o 
  -3   1  13       11.73       14.72      1.18 o 
  -2   1  13       11.22       11.72      1.24 o 
  -1   1  13       12.23       13.55      1.28 o 
   0   1  13       23.39       23.11      1.33 o 
   1   1  13       14.53       15.09      0.86 o 
   2   1  13        4.85        5.16      0.62 o 
  -4   2  13        0.24        0.38      0.51 o 
  -2   2  13        0.10        0.01      1.09 o 
  -1   2  13       18.05       25.04      1.36 o 
   0   2  13        1.85        2.18      1.04 o 
  -2   3  13        1.29        1.54      0.99 o 
  -1   3  13       14.56       23.66      1.26 o 
   0   3  13        0.51        0.88      0.99 o 
   1   3  13        8.93       10.85      1.01 o 
   2   3  13        2.95        3.48      0.76 o 
  -2  -4  14        4.92        4.74      0.54 o 
  -1  -4  14        0.81        0.67      0.58 o 
   0  -4  14        4.17        4.62      0.58 o 
  -3  -3  14        3.51        3.00      0.43 o 
  -2  -3  14        3.35        3.68      0.66 o 
  -1  -3  14        0.22        0.56      0.51 o 
   0  -3  14        4.15        3.85      0.50 o 
   1  -3  14        2.78        2.87      0.58 o 
  -4  -2  14        1.91        1.67      0.40 o 
  -2  -2  14        2.02        2.39      0.57 o 
  -1  -2  14        2.63        3.69      0.94 o 
   0  -2  14        6.07        8.74      0.93 o 
   1  -2  14        0.41        0.84      0.72 o 
  -4  -1  14        1.94        1.93      0.46 o 
  -2  -1  14        1.29        2.00      0.60 o 
  -1  -1  14       15.89       18.51      1.14 o 
   0  -1  14        6.68        7.75      1.00 o 
   1  -1  14        6.77        6.84      0.86 o 
  -4   0  14        2.69        1.68      0.48 o 
  -2   0  14        0.02        0.20      0.98 o 
  -1   0  14       25.05       29.44      1.26 o 
   0   0  14        5.33        4.58      0.99 o 
   1   0  14        1.56        3.86      0.88 o 
   2   0  14        4.98        6.60      0.71 o 
  -4   1  14        1.92        1.04      0.43 o 
  -2   1  14        1.36        1.96      0.97 o 
  -1   1  14       15.94       19.44      1.19 o 
   0   1  14        6.49        7.00      0.98 o 
   1   1  14        6.86        7.53      0.90 o 
   2   1  14        0.31        0.14      0.63 o 
  -2   2  14        1.98        2.33      0.97 o 
  -1   2  14        2.50        2.76      1.01 o 
   0   2  14        6.08        9.29      0.96 o 
   1   2  14        0.43        0.00      0.78 o 
  -1   3  14        0.24        0.09      0.83 o 
   0   3  14        4.15        4.67      0.82 o 
   1   3  14        2.92        4.29      0.68 o 
  -1  -3  15        1.49        1.14      0.48 o 
  -1  -2  15        2.16        1.64      0.45 o 
   0  -2  15        6.96        6.34      0.60 o 
  -2  -1  15        2.45        4.37      0.76 o 
  -1  -1  15        0.82        0.87      0.49 o 
   0  -1  15        8.75        9.41      0.78 o 
  -2   0  15       10.26       12.01      0.89 o 
  -1   0  15        0.87        1.01      0.81 o 
   0   0  15        1.45        0.86      0.74 o 
  -2   1  15        2.43        3.13      0.78 o 
  -1   1  15        0.81        0.69      0.79 o 
   0   1  15        8.89       10.66      0.83 o 
  -1   2  15        2.15        2.59      0.71 o 
   0   2  15        6.98        8.67      0.70 o 
                                                 
